# Supplementary material for: Relationship between phthalates exposures and metabolic dysfunction-associated fatty liver disease in United States adults
Source: PLoS One. 2024 Apr 19;19(4):e0301097. doi: 10.1371/journal.pone.0301097 (PMC11029636; doi:10.1371/journal.pone.0301097)
Supplement: S1 File — (XLSX) [file pone.0301097.s006.xlsx]

## Sheet: Sheet1
seqn	riagendr	ridageyr	ridreth1	dmdeduc3	dmdeduc2	indfmpir	ridexprg	urxucr	alq101	alq110	alq130	lbxsgtsi	bmxht	bmxbmi	bmxwaist	bpq020	bpq050a	bpxsy1	bpxdi1	bpxsy2	bpxdi2	bpxsy3	bpxdi3	bpxsy4	bpxdi4	diq010	lbxgh	lbxglu	lbdglusi	lbxin	lbdinsi	lbdhdd	lbdgltsi	paq605	paq610	pad615	paq620	paq625	pad630	paq635	paq640	pad645	paq650	paq655	pad660	paq665	paq670	pad675	pad680
41475	2	62	5		3	1.83		45	2	1		22	154.7	58.04	156.3	1	1	128	64	122	60	120	58			2	5.7					47		2			2			2			2			2			720
41476	2	6	5	0		5		72					120.4	15.18	52.7											2						45
41477	1	71	3		3	1.5		135	2	1		11	167.1	30.05	109.5	1	1	144	60	148	60	142	38			1	9.5					34		2			2			2			2			2			240
41478	2	1	3			0.66																				2
41479	1	52	1		1	2.2		124	1		5	17	154.4	27.56	95.4	2		112	70	108	66	106	66			2	5.7	113	6.273	9.6	57.6	47	7.105	2			1	5	180	1	5	120	2			2			180
41480	1	6	1	0		0.85		33					122.7	17.93	60.3											2
41481	1	21	4		3	1.63		366	1		4		182.7	23.34	79.5	2		112	62	104	64	112	66			2								2			2			1	7	10	1	7	300	2			300
41482	1	64	1		2	4.01		130	1		4	30	173.8	33.64	117	1	1	116	78	114	80	118	72			2	7					43		2			2			2			2			1	3	30	180
41483	1	66	4		4	1.14		58	2	1		26	173.8	44.06	145.6	1	1	110	62	112	56	106	66			1	6.5					36		2			2			2			2			2			60
41484	1	0	3			0.52
41485	2	30	2		2	1.01	2	69	2	2		12	157.9	25.99	89.7	2		108	44	110	42	108	40			2	5.5	97	5.384	8.54	51.24	35	4.052	2			1	4	480	2			2			1	1	30	120
41486	2	61	1		1	1.75		72	2	2		45	166.2	31.21	97	1	1	126	64	120	70	122	66			2	6.1	123	6.828	21.17	127.02	37	12.656	2			2			2			2			2			480
41487	1	27	5		5	5		81	1		1	14	169.2	23.44	82.9	1		120	84	116	80	116	82			2	5	108	5.995	11.92	71.52	37	7.771	2			2			1	1	15	1	4	60	1	4	60	600
41488	1	5	1			1.4							103.1	15.15	52.3											2
41489	2	40	1		3	2.15	2	91	1		5	75	158.4	36.59	109.2	2		106	66	114	72	108	70			2	5.4	99	5.495	16.93	101.58	62	6.828	2			2			2			2			2			480
41490	2	66	4		4	4.09		22	1		2	14	159.8	27.69	98.4	2		128	64	134	62	132	62			2	5.9					90		2			2			2			2			2			60
41491	2	11	3	4		0.83		78					146.1	15.69	55.3			120	76	122	78	124	78			2						53
41492	1	72	3		1	1.02		49	1		1	22	168.7	29.02	106.2	1	2	156	94	152	86	140	90			2	5.3	106	5.884	23.66	141.96	76	5.662	2			2			1	5	30	2			2			180
41493	2	77	3		2	1.57		51	2	1	1	31	163.4	19.96	78	2		106	42	118	54	120	52			2	6.2					73		2			2			1	7	10	2			2			360
41494	1	40	1		3	1.3		257	1		5	28	166.4	25.46	95.6	2		120	78	108	64	114	72			2	5.9	93	5.162	6.65	39.9	47	6.828	1	6	420	1	6	180	2			2			2			120
41495	1	61	3		5	5		32	1		2	31	184.8	25.53	106.9	2		102	64	98	62	100	60			3	5.5	110	6.106	10.12	60.72	47		1	4	30	2			2			2			2			180
41496	2	64	1		1	0.59			2	2		13	154.6	28.37	100.9	2		192	86	192	84	192	88			1	5.1					35		2			2			2			2			2			15
41497	2	2	5			4.66							90.6	15.23												2
41498	1	68	4		1	1.63		137	2	2		29	165.8	28.16	95.5	1	1	226	96	204	88	200	90			2	5.8	111	6.162	6.16	36.96	47	7.827	2			2			2			2			2			60
41499	2	17	1	11		1.65		169				8				2		116	52	114	68	106	62			2	5.2					73		2			2			1	5	10	2			1	5	20	540
41500	2	14	1	8		1.36		194				14	156.5	37.4	104.2			114	58	116	56	114	52			2	4.9					37		2			1	5	120	2			1	5	120	2			300
41501	1	70	3		1	4.6		189	2	2		28	177.9	36.27	132	1	1	150	70	144	66	140	68			1	6.3	164	9.104	18.3	109.8	48		2			2			2			1	3	30	2			120
41502	1	29	1		3	3.41		136	1		8	22	168.2	29.13	95.4	2		124	54	116	68	114	70			2	5.3	93	5.162	10.43	62.58	39	5.94	2			1	5	120	2			2			1	3	120	180
41503	1	18	3	13				233				12	173.9	24.17	85.9	2		100	52	108	46	102	44			2	5					39		2			2			2			1	5	60	2			600
41504	1	63	3		5	3.29		95	1		1	26	178.5	23.32	95	1	1	148	88	146	96	148	94			2	5.2					67		2			1	6	120	2			2			1	6	25	600
41505	1	1	1			1.74																				2
41506	1	77	3		4	4.38		118	1		1	37	176.9			1	1	128	84	124	84	126	88			2	6	112	6.217	7.5	45	55		2			2			2			2			2			720
41507	2	6	4	0		5		103					116.3	13.83	49.8											2						47
41508	1	1	2			0.73																				2
41509	1	48	2		4	1.14		40	1		12	85	171.9	34.28	114.5	2		142	100	138	102	128	98			2	7.8					48		2			2			2			2			1	3	120	360
41510	2	33	3		4		2	134	1		2	14	171.8	22.63	81.9	2		126	92	130	86	128	82			2	4.9					65		1	5	10	1	5	180	2			2			1	1	15	120
41511	1	35	1		5	5		157	1		6	54	173.6	26.15	93.5	2		118	62	116	60	114	56			2	10.9	314	17.43	10.36	62.16	40	25.979	1	2	45	1	5	480	2			1	2	90	2			30
41512	2	80	3		4	1.24						9	154.7	18.47		1	1									2	5.7	87	4.829	18.46	110.76	92		2			2			2			2			2			600
41513	2	80	2		1	1.34		100				18	137.9	22.4	78.2	2		144	54	146	52	146	58			2	6	102	5.662	15.21	91.26	67		2			2			2			2			2			600
41514	1	70	3		5	4.33		48	1		2	25	171.7	29.65	111.9	1	1	148	74	144	78	140	72			1	6.8					55		2			1	1	75	2			2			1	4	180	9999
41515	2	5	1			1.16							111.8	18.48	60.5											2
41516	2	74	3		1	1.68		37	1			224	160.6	36.95	126.4	1	2	124	68	126	62	124	62			1	5.8	422	23.425	39.87	239.22	36		2			2			2			2			2			720
41517	1	0	4			4.55
41518	1	50	3		5	5		248	1		1	38	178.7	29.12	101.9	2		114	72	112	66	124	76			2	5.2	97	5.384	17.19	103.14	49	7.494	2			2			2			1	3	30	1	4	180	720
41519	1	70	4		3	2.04		199	1		1	28	184.5	28.35	113.7	1	1	120	58	130	62	122	60			1	7.5	156	8.66	6.72	40.32	58		2			2			2			2			1	3	45	300
41520	2	4	4			2.04							102	14.71	48.1											2
41521	2	1	4			5																				2
41522	1	72	3		4	1.21		141	1		1	11	174.9	26.28	107	1	1	150	56	156	0	158	0			2	5.9	132	7.327	6.93	41.58	46	13.711	2			2			2			2			1	5	20	240
41523	1	28	4		3	4.48		130	2	1	3	43	181.7	31.23	104.2	1	2	124	80	126	76	126	74			2	5.7					30		1	5	180	1	5	300	1	3	20	2			1	2	45	240
41524	2	80	3		5	2.19		70	1		1	69	157.1		85.1	2		134	46							1	6.3	106	5.884	10.56	63.36	71		2			2			2			2			1	3	30	720
41525	1	51	4		3	2.84		57	2	1		169	170.6	25.22	87.5	2		122	90	122	88	124	86			2	4.7	94	5.218	16.34	98.04	34	4.108	2			1	7	60	2			2			2			240
41526	2	64	3		3	2.4		61	1		1	19	175.4	25.84	97.2	2		132	82	126	86	124	82			2	5.9					34		2			2			2			2			1	3	30	540
41527	1	44	3		3	0.82		52	1			37	176	26.89	100.8	1		136	86	130	84	130	86			2	5.4					22		1	5	480	1	5	240	2			1	7	480	2			240
41528	1	63	5		2			261	1		1		166.5	31.09	107.8	2		126	78	124	78	122	80			2								2			2			2			2			2			30
41529	1	24	1		5	2.66										2										2								2			2			2			2			2			120
41530	2	16	1	10		2.25		161				9	167.1	20.2	75	2		104	46	104	42	102	50			2	4.4					59		2			2			1	1	10	2			1	5	10	480
41531	1	43	2		2	1.81		108	1			16	161.7	26.2	92.4	2		104	60	104	60	102	70			2	5.8					42		2			1	5	240	2			2			1	4	30	180
41532	1	8	4	0		0.89		106					138.3	16.73	60.5			106	54	104	56	108	48			2						89
41533	2	7	2	0		2.82		20					119.8	16.37	53.1											2
41534	2	37	5		4	1.54	2	349				13	165.7	41.05	113.4	2		122	74	118	78	122	84			2	5.8	104	5.773	26.35	158.1	34		2			2			1	4	45	2			1	3	30	960
41535	2	0	1			0.05
41536	2	44	3		4	5	2	52	1			16	157.8	28.83	91.4	1	1			114	90	118	88			2	5.2	97	5.384	10.68	64.08	48	5.551	2			2			2			2			1	3	15	600
41537	2	16	3	8		1.36		100				11	162.2	26.53	83.2	2		116	54	110	50	112	56			2	4.8	90	4.996	2.87	17.22	38	5.107	2			2			1	5	30	1	5	55	2			600
41538	1	28	4		4	1.44										2										2								2			1	2	10	2			1	2	120	1	2	30	300
41539	1	37	3		5	3.85		85	1		4	27	179.8	24.13		2										2	4.8	95	5.273	5.36	32.16	51		2			1	2	45	1	4	15	1	2	45	1	2	120	300
41540	1	19	1	10		1.48		219					172.8	25.65	91.8	2		116	48	116	50	116	54			2								1	5	720	1	5	720	2			1	2	180	2			90
41541	2	43	3		5	4.72	2	169	1		1	22	175.3	35.7	115.8	1	1	114	70	114	58	114	64			2	5.5	108	5.995	27.38	164.28	49	6.939	2			2			2			2			2			480
41542	2	60	4		3	1.16		99	2	2		62	163.9	32.83	118.8	1	1	128	66	126	72	124	62			1		189	10.491	11.87	71.22	63		2			2			2			2			2			240
41543	2	0	4			2.12
41544	2	27	3		5	5	3									2										2								2			2			2			2			1	4	60	600
41545	2	40	1		1	1.27	2	88	1		3	19	151.4	28.36	90	1	2	100	60	100	64	100	62			2	5.9					49		2			2			1	7	20	2			2			60
41546	2	45	3		4	4.95		30	2	1	1	31	165.9	30.81	91	2		108	86	106	78	104	78			2	5.5					50		2			2			1	3	30	2			1	1	10	240
41547	1	49	3		4	4.24		46	1			32	188.9	32.7	118.6	1	1	120	80	124	74	122	72			2	4.1	91	5.051	14.26	85.56	38	3.553	2			1	7	540	2			2			1	1	120	240
41548	2	24	3		2	0.7	1	124	1		1	10	164	25.06	87.4	2		116	46	118	44	114	48			2	4.6					71		1	4	120	1	5	240	1	2	90	2			1	2	60	180
41549	2	61	4		3	0.29		213	1		1	88	175.3	35.01	124.7	1	1	148	72	140	64	144	70			2	5.3	99	5.495	10.95	65.7	56	6.051	1	2	60	1	2	180	1	1	60	1	7	30	1	2	60	360
41550	1	45	1		3	0.47		39	1		6	15	172.5	23.26	91.1	2		112	64	104	68	102	62			2	5.3	95	5.273	8.02	48.12	47	5.495	2			1	7	120	1	7	120	2			1	5	180	120
41551	1	1	3			5																				2
41552	1	54	3		4	0.73		22	1			18	142.1	21.34	72.9	2		138	50	136	64	122	64			2	5.7					36		2			2			2			2			2			1020
41553	2	15	4	9		3.62		337				21	153.3	36.47	101.3			128	44	124	48	122	48			2	5.4	84	4.663	43.44	260.64	50	4.33	2			2			1	7	45	1	4	60	1	5	120	180
41554	1	1	1			3.91																				2
41555	2	78	4		1	0.6		32	1			20	161.7	37.82	119	2		168	74	170	72	160	70			2	5.4					63		2			2			2			2			2			480
41556	1	38	3		2	1.24		126	1			78	178.3	35.45	122.4	1	1	146	96	142	100	140	98			2	6.4					32		2			2			2			1	2	120	2			540
41557	2	80	3		1	0.92										1	2									2								2			1	2	60	2			2			2			480
41558	2	50	4		2	1.22		323				78	156.5	31.72	88.2	1	2	140	70	142	74	144	58			2	5.2					82		2			1	3	180	2			2			2			360
41559	2	12	3	7		5		44					144.7	12.61	52.1			88	38							2								2			2			1	2	30	1	3	120	2			600
41560	2	1	2			0.14																				2
41561	1	6	4	0		3.11		61					119.5	17.44	55.2											2						48
41562	1	50	3		4	5		204	1		4	58	181.4	36.8	128.5	2						136	94	156	88	2	7.1					37		2			2			2			2			2			540
41563	2	46	3		5	5		114				44	160.5	29.54	106	1	1	148	90	144	90	152	86			2	5	103	5.718	7.39	44.34	92	7.05	2			1	5	120	2			2			1	2	90	420
41564	1	3	5			0.61							97.9	17.74	53											2
41565	1	72	3		3	1.46		81	1		4	30	178	24.46		2		156	80	162	78	162	76			2	5.6					74		2			2			2			2			1	7	15	120
41566	1	4	1			0.91							106.8	20.08	62.5											2
41567	1	51	2		4	2.92		137	1		1	46	176	25.47	100.2	2		98	60	96	66	90	62			2	5.7	97	5.384	6.39	38.34	32	8.104	2			2			2			2			1	7	20	360
41568	1	8	1	1		0.39		185					135.6	23.71	84.5			114	62	112	56	114	62			2						25
41569	1	54	4		2	1.14										2										2								2			2			2			1	7	990	2			300
41570	1	55	3		1	0.76		81	2	1		26	178.1	20.62	95	2		124	74	118	58	118	52			2	6	114	6.328	7.41	44.46	39	8.327	2			2			2			2			2			600
41571	2	5	4			0.29							123.7	20.39	66.5											2
41572	1	17	3	11		1.83		109				18	173.1	19.82	76.4	2		116	56	114	56	108	58			2	5.2					54		1	5	180	2			2			1	7	120	1	3	120	600
41573	2	32	1		3	1.69	2	26	2	2		12	162.1	23.94	84.4	2		94	54	92	58	90	52			2	5.4					45		2			1	7	30	1	6	120	2			1	7	120	30
41574	1	57	3		4	5		128	1		2	26	176.3	25.16		2		124	78	120	78	124	78			2	5.8	105	5.829	17.66	105.96	44	3.608	2			2			2			2			2			240
41575	1	76	1		1	3.43		277	1			23	169	27.77	111.6	2		142	78	138	74	140	76			2	5.5					53		2			2			1	7	240	2			2			120
41576	1	68	4		2	3		148	1		1	34	167.2	34.2	120.6	2		128	72	122	72	122	70			1	8.5					63		2			2			2			2			2			240
41577	2	27	1		4	2.62	2					24				2										2	5.4					42		2			1	5	45	2			2			2			300
41578	2	67	3		5	5		74	1		2	41	159.5	19.69	70.9	1	1	132	72	124	76	132	80			2	4.8					97		2			1	2	60	2			2			2			480
41579	2	71	3		3	3		143	1		1	13	166	19.12	83.2	2		146	84	144	82	136	80			2	5.8	109	6.051	9.75	58.5	83	9.381	2			2			2			1	3	60	1	3	60	180
41580	2	0	1			0.19
41581	1	60	4		3	2.77		122					166	26.16	97	2		134	82	134	70	130	72			2								1	2	180	2			2			2			2			180
41582	2	2	2			0.66							86.3	16.25	43.5											2
41583	2	66	2		1			80	2	2		27	153.4	35.87	109	2		144	74	132	70	136	70			2	6.2					39		2			2			2			2			2			60
41584	2	16	3	10		1.82		366				49	163.6	18.61		2		108	60							2	5	103	5.718	10.48	62.88	32		1	7	120	1	3	120	1	7	120	1	7	60	1	3	240	360
41585	1	0	1			0.61
41586	2	8	1	2		2.08																				2
41587	2	44	4		4	0.86	2	60	1		1	22	171.1	26.34	92.3	2		110	80	110	76	112	76			2	5.5	106	5.884	18.25	109.5	89	3.719	2			2			2			2			2			60
41588	1	11	3	5		1.23		101					146.8	16.66	61.9			124	54	128	40	124	54			2						68
41589	1	76	1		5	1.4		137	1		1	17	165.7	29.83	117.7	2		114	72	114	62	118	70			2	5.4					59		2			2			1	5	10	2			2			240
41590	1	25	1		4	2.33		165	1		6	18	183.9	24.39	90.8	2		116	70	114	68	106	70			2	5	92	5.107	4.73	28.38	58	4.996	2			2			2			1	1	30	2			720
41591	1	8	3	2		1.14		71					131.5	24.11	77.4			104	46	108	46	98	54			2						55
41592	2	33	1		9	1.75	3						151.3	28.53		2										2								2			2			1	3	20	2			2			600
41593	2	6	4	0		0.87		101					123.1	16.76	51.3											2						59
41594	1	38	3		4	5		82	1		4	39	180.2	29.26	95.7	2		136	80	134	78	130	86			2	5.2					43		1	6	480	1	4	240	1	3	20	2			1	3	120	240
41595	2	76	3		2	1.03		63	2	1	1	17	151.6	18.49	71.7	2		104	54	110	38	106	30			2	5.6					60		2			2			1	7	60	2			2			300
41596	1	6	2	0		1.47		37					115.3	14.97	52.9											2
41597	1	61	2		1	0.47		175				18	169	23.6	86.8	2		144	82	142	82	134	78			2	5.2					66		2			2			2			2			2			300
41598	1	12	1	5				150				117	164.9	33.17	109			128	56	130	54	116	64			2	8.8					35		2			2			2			2			2			720
41599	2	52	2		4	2.64		14	1			10	169.9	31.63	108.1	1	2	106	78	108	76	104	80			2	5.3					37		1	5	480	2			2			2			1	4	120	240
41600	1	29	2		2	1.45		49	1		3		167.6	28.05	99	2		118	70	114	68	114	64			2								1	5	480	1	2	240	2			1	2	180	2			120
41601	1	7	4	0		1.99		46					120.2	14.4	51											2						70
41602	1	5	2			1.21							111	14.93	52.3											2
41603	2	7	1	1		0.7		82					125.4	18.82	67.6											2
41604	2	7	4	0		3.3							125.2	16.14	55.2											2						45
41605	2	36	3		4	0.6	2	74	2	1	1	30	167.3	29.69	89.2	2		116	88	116	84	116	84			2	5.3					45		2			2			1	6	60	2			2			180
41606	1	8	3	1		5																				2
41607	2	46	3		3	5		34	1		5	29	164.1	26.7	96.2	2		140	74	132	78	124	70			2	5.7	96	5.329	8.46	50.76	107	11.768	2			2			2			2			1	3	60	240
41608	2	17	3	10		3.77		21					158.8	20.54	78.9	2		122	62	116	68	122	60			2								2			2			2			2			2			420
41609	1	11	4	6				167					159.5	19.34	66.4			92	70	100	68	92	62			2						43
41610	2	67	2		3	0.63		155					153.4	26.31	86.7	2		116	68	106	62	110	66			2								2			2			2			2			1	4	30	720
41611	2	75	3		3	0.8		32	2	2			161	25.23	79.3	1	2	130	60	124	86	138	56			1								2			2			2			1	7	90	2			180
41612	2	80	3		2	2.14		58	2	2		17	154.4	28.65	107.3	2		92	56	88	50	96	56			2	6.1	115	6.384	24.17	145.02	47	13.933	2			2			2			2			2			120
41613	1	71	4		5	5		131	1			24	185.7	32.42	116.1	2				116	60					1	6.5	144	7.993	4.28	25.68	39		2			2			2			2			2			90
41614	2	2	3			5							98	15.51	49.5											2
41615	2	17	3	10		1.28		168				13	166.9	26.96	90.8	2		112	74	112	76	110	76			2	5					49		2			2			1	7	360	1	5	120	2			480
41616	2	67	4		2	1.11		19	1			290	152.3	33.37	100.2	1		124	70							2	5	83	4.607	8.71	52.26	47		2			2			1	3	20	2			2			300
41617	2	80	3		3	1.47		54	2	1		18	142.5	23.74	75	1	1									2	5.3	88	4.885	5.14	30.84	56		2			2			2			2			2			600
41618	2	46	3		4	5		82	1		1	15	160.8	37.79	102.5	2		130	86	122	84	130	82			1	5.8					42		2			1	4	60	2			2			1	5	60	720
41619	1	20	1		2	0.62		182	2	2		32	167.9	40.58	130.2	1	1	100	82					100	78	2	4.8					38		2			2			1	5	60	2			2			360
41620	1	9	3	2		1.01		109					139.9	20.74	73.5			108	56	108	58	112	62			2						42
41621	2	1	4			0.47																				2
41622	2	41	3		3	1.04	2	129	2	1		23	158.4	42.69	134.6	2		106	68	102	66	106	64			2	5.1					63		2			2			2			2			2			120
41623	1	29	4		5	2.91		124	1		2	46	171.2	36.17	108.5	2		124	62	126	70	124	66			2	5.2					71		2			2			1	2	10	1	3	120	1	2	120	420
41624	2	68	2		1	2.71		52	1		3	17	157.3	25.83	97.8	1	1	116	74	112	76	110	70			1	5.6	122	6.772	14.77	88.62	49		2			2			2			2			1	2	120	120
41625	2	26	1		1	0.4	2	34	2	2		10	157.8	32.37	106	2		110	64	110	60	104	60			2	5.5	108	5.995	28.45	170.7	29	5.829	1	5	300	2			2			2			2			120
41626	1	24	2		4	4.44		77	1		1	22	174.7	27	87.8	2		126	48	120	64	116	64			2		93	5.162	11.99	71.94	50	3.497	1	5	60	1	5	120	2			2			2			360
41627	2	80	3		3	5		54	2	1		9	151.8	24.04	92.1	2		130	42	128	50	132	42			2	5.2					58		2			2			1	7	15	2			1	7	30	180
41628	2	23	3		4	0.79	2	49	1		1	14	173.4	23.35	88.7	2		106	84	112	78	118	76			2	5.2	91	5.051	10.31	61.86	41	5.884	1	2	10	1	7	60	1	3	60	2			1	7	60	600
41629	2	23	2		2		2	77	2	2		10	152.4	20.8	72.9	2		110	60	108	60	104	60			2	4.8	83	4.607	5.74	34.44	56	4.33	2			2			2			2			2			480
41630	1	15	2	9		3.13		157					174.9	19.09	72.9			112	46	116	48	112	48			2	5.1	83	4.607			51		1	1	180	1	3	180	1	7	60	1	6	120	1	5	60	60
41631	1	2	3			0.46																				2
41632	1	0	1			3.3
41633	1	16	4	8		1.19		270				38	169.4	19.41	64.8	2		116	56	120	56	124	62			2	4.9					55		2			2			1	7	360	1	5	180	2			540
41634	1	1	1			0.47																				2
41635	1	19	1	10		1.21		182				16	169.3	22.43	79.5	2		116	58	112	58	120	50			2	5	87	4.829	4.03	24.18	60	4.219	1	5	360	2			2			2			2			300
41636	2	61	1		3	1.81		20	2	1		69	159.9	26.44	99.3	2		142	100	130	96	138	100			2	5.4					50		2			2			2			2			1	7	20	120
41637	1	27	1		3			232	1		6	33	167.8	29.37	100.2	2		114	78	116	76	116	80			2	5.2	100	5.551	8.62	51.72	52	6.051	1	5	120	1	5	60	2			2			2			180
41638	1	8	2	2		2.49		88					129.1	21.72	72.2			104	50							2						42
41639	1	37	1		5	2.21		106	1		3	21	171.1	30.2	93.1	2		120	70	114	72	118	68			2	5.4	110	6.106	5.08	30.48	62	7.993	2			2			2			2			2			180
41640	1	13	3	6		0.17		234				15	161.7	26.35	95.2			112	34	116	26	116	28			2	5.4	108	5.995	10.71	64.26	48	6.828	1	5	120	1	3	60	2			2			2			240
41641	2	80	3		4			119	2	1	1	40	159	34.1	107.2	1	1	136	68	130	68					2	5.7	99	5.495	11.93	71.58	66	8.549	2			2			1	7	60	2			1	1	120	360
41642	2	73	3		3	1.57		11	1		1	16	156.6	27.16	89.7	2		122	92	124	84	122	90			2	6					66		2			2			1	2	60	2			1	4	240	300
41643	2	19	3	15		1.73		95					157.7	22.84	79.2	2										2								2			1	1	10	1	3	20	1	4	35	1	5	30	420
41644	2	13	4	7		1.4		240				18	168	39.54				110	58	110	54	114	66			2	5.5					38		2			2			1	3	30	2			1	7	120	480
41645	1	0	3			0.34
41646	1	4	1			0.7							106.1	15.1	50											2
41647	2	0	1			0.44
41648	1	58	3		3	5		27	2	2		7	162.3	28.51	100	1	2	144	86	146	82	144	76			2	5.3					42		2			1	5	180	2			2			1	1	180	180
41649	2	0	5			1.65
41650	2	11	3	5		1.45		51					148.3	15.69	61			116	44	116	44	110	46			2						40
41651	2	3	1			1.28							99.4	15.08	47.8											2
41652	2	70	5		5	3.21		50	2	2		13	155.6	26.43	88.9	1	1	174	82	166	82	162	84			2	5.6	87	4.829	6.53	39.18	64	8.104	2			1	4	45	1	4	45	2			1	3	30	360
41653	1	19	5	13		5		270				23	173.2	42.7		2		126	76							2	5.3					29		1	1	90	1	7	60	1	7	240	1	3	30	1	2	120	180
41654	2	80	3		1	3.93			2	1	1	10	149.5	24.56	90.6	2				188	108			184	104	2	5.2	108	5.995	10.26	61.56	55		2			2			2			2			2			480
41655	2	2	3			0.58							86.6	15.07	44.4											2
41656	2	14	1	8		0.03		56				14	157.8	39.2	110			114	52	108	64	106	64			2	5.1	91	5.051	28.59	171.54	30	4.885	2			2			1	5	30	1	5	120	2			420
41657	1	8	3	1		2.02		71					132	14.92	58.6			94	36	96	44	92	34			2						60
41658	1	1	5			2.19																				2
41659	2	15	3	9		2.46		116				5	159.6	27.64	87.5			106	80	108	74	102	70			2	4.9					39		2			1	2	30	2			1	3	120	1	6	180	480
41660	2	8	5	1				15					134.4	20.32	69			94	52	90	56	90	60			2						36
41661	2	1	4			1.11																				2
41662	1	1	1			0.65																				2
41663	2	32	1		2	1.57	2	53	2	2		19	153.8	29.89	97.3	2		104	64	102	66	106	62			2	5.5					49		2			2			2			1	3	30	2			120
41664	1	64	3		4	1.27		241					175.8	29.12	108.4	2		138	76	138	76	132	72			2								2			2			2			2			2			240
41665	1	0	5			1.13
41666	2	43	3		4	2.9	2	268	1			16	172.1	32.41	99.2	1		116	84	112	84	112	86			2	4.6	117	6.495	11.22	67.32	85	7.494	2			2			1	3	20	1	4	90	2			300
41667	1	2	3			1.16							93	16.53	47.6											2
41668	1	66	4		5	5		58	1		1	21	179	28.28	105.4	2		108	62	104	62	106	68			2	5.8					37		1	3	480	2			1	5	40	2			1	4	15	360
41669	1	22	4		4	4.31										2										2								1	7	300	1	7	300	2			1	4	120	2			60
41670	1	27	4		2	1.37		140	1		3	26	173.5	30.43	96.9	2		118	46							2	5.5					35		2			1	6	180	2			2			2			120
41671	1	80	3		3	1.92		67	2	2		37	172.9	25.76	105.5	1	1	102	44							2	5.9					26		2			2			2			2			2			600
41672	2	63	1		2	2.56		34	1		1	29	162.3	23.42	89.8	1	1	152	86	152	84	158	80			2	6.1					30		2			1	7	45	2			2			1	5	45	90
41673	1	3	5			3.55																				2
41674	1	25	4		4	2.69		92	2	1		34	179.8	23.05	84.2	2		114	56	114	52	116	66			2	5.1	93	5.162	6.53	39.18	39	5.829	2			2			2			1	2	120	1	1	120	900
41675	2	71	3		3	1.15		30	1			21	158.2	24.53	94.2	2						92	60			1	6.3	139	7.716	7.51	45.06	53		2			2			2			2			2			240
41676	2	61	3		4	1.96		89	1		2	69	165.3	23.31	83.5	2		160	96	150	86	150	96			2	5.3					77		2			2			2			1	3	120	1	5	60	300
41677	1	71	3		3	3.02		104	2	2		19	182.6	36.98	129.4	1	1	156	90	158	94	152	92			2	6					23		2			2			2			1	1	60	1	1	50	600
41678	1	17	4	11		0.34		326				16	164.7	22.27	71.7	2		114	66	118	68	110	60			2	5.5	100	5.551	17.54	105.24	49	3.941	2			2			1	5	30	1	4	60	2			720
41679	1	21	3		2	1.97		153	1		25	42	180	21.33	80.2	2		124	80	120	84	114	88			2	5.1					71		2			2			2			2			2			180
41680	1	63	4		3	1.24		106	2	1	1	20	169.2	51.91	133.6	1	1	154	0							1	6.9					42		1	5	20	1	5	240	2			2			2			420
41681	2	14	3	8		0.81		106				14	168.1	24.95	76.4			102	68	102	66	100	64			2	4.7	94	5.218	8.12	48.72	47	5.829
41682	2	44	3		5		2	54	1		2	14	167.8	29.41	91.3	2		100	66	98	64	100	62			2	5.4	104	5.773	13.44	80.64	50	5.162	2			2			2			2			1	3	20	360
41683	1	72	3		4	5		66	1		1	29	180.6	27.19	109.5	1	1	136	70	116	68	114	70			2	6.1					32		2			1	2	20	2			2			1	3	120	420
41684	2	10	2	4		2.04		15					142.6	17.16	63.2			92	54	88	42	94	42			2						45
41685	1	25	3		3	0.94		14	2	1		16	170.8	18.44	71.1	2		110	56	102	62	104	58			2	5	100	5.551	6.76	40.56	57	4.219	1	5	20	2			2			2			1	7	20	60
41686	2	5	3			4.01							111.9	16.93	59											2
41687	1	31	1		2	1.81		15	1		6	8	173.4	24.21	91.4	2		116	72	116	64	114	66			2	5.1					44		2			2			2			2			2			180
41688	1	49	3		2	1.9		138	1		9	77	176.3	29.28	105.9	2		132	62	128	56	124	62			2	5.6	90	4.996	6.52	39.12	44	3.775	1	5	360	1	5	120	2			2			2			180
41689	1	12	1	6		1.09		150				12	158	25.28	84.8			110	84	110	82	110	70			2	5.3					52		1	3	180	2			1	7	180	2			2			480
41690	1	52	1		5	5		135	1			25	176.4	30.95	106.4	1	1	122	70	114	70	120	64			2	5.9	123	6.828	23.16	138.96	37	6.273	2			2			2			1	3	120	1	5	240	480
41691	1	60	3		3	5		156	1		3	14	176.3	31.98	113.2	1	1	126	84	122	82	130	80			2	5.6	91	5.051	11.74	70.44	36	4.663	2			2			2			1	5	30	1	3	120	720
41692	2	5	1			5							110.1	15.92	55											2
41693	1	50	4		4	5		226	1		2	28	190.4	35.12	124.4	2		142	86	146	82	148	80			2	5.6	87	4.829	9.96	59.76	38	5.829	1	6	720	2			1	2	60	1	1	120	1	1	120	240
41694	2	60	2		4			100	1		1	28	154.5	26.06	88.9	1	1	122	68	120	60	110	66			2	5.6	94	5.218	22.3	133.8	36	7.105	2			2			1	2	60	2			1	3	30	60
41695	2	4	3			1.4							107.3	13.72	48											2
41696	1	12	1	6		4.58		235				12	172.2	19.26	71			90	60	88	66					2	5					56		2			2			2			1	6	240	1	3	30	120
41697	2	28	2		1		3	136	1		1	78	155.4	29.98	94.3	2		106	56	108	58	110	60			2	5.1					41		2			2			1	4	120	1	2	30	1	4	60	240
41698	1	42	3		4	4.14		216	1		4	38	171.8	34.52	115.5	2		112	86	110	80	108	82			2	5.7					30		2			2			2			2			2			180
41699	1	51	4		4	4.75		68	2	1		15	192.4	41.12	133.7	1	1	110	64							1	6					47		2			2			2			1	5	180	2			120
41700	1	55	3		2	1.28		284	1		5	33	173.4	26.47	103.3	1	1	104	60	102	56	98	54			2	6	86	4.774	3.12	18.72	47		1	1	240	2			2			2			2			240
41701	2	13	4	5		1.94		80				19	160.2	26.46	83.9			104	66	96	66	102	60			2	5.3	94	5.218	36.74	220.44	44		2			2			1	5	15	2			1	7	120	120
41702	2	55	4		3	3.43		137	2	1		110	165.7	45.13	135.5	2		140	74	144	80	148	76			2	6.4	121	6.717	24.34	146.04	51	14.155	2			2			2			2			2			120
41703	2	0	2			0.28
41704	1	16	1	10		3.68		267				17	176.3	23.42	77.6	2		118	52	120	42	116	62			2	5.1					39		2			2			2			1	6	30	2			300
41705	1	62	4		3	2.42		158	1		3	15	161.3	23.29	84.9	2		176	90	172	94	166	90			2	5.8					41		2			2			2			1	3	120	1	4	240	60
41706	1	8	4	1		1.94							130.5	18.85	63.3											2						55
41707	1	51	1		3											2										2								2			2			2			2			2			0
41708	2	37	3		4	4.72	2	50	1		1	14	165.6	26.15	90.6	2		134	84	122	78	126	84			2	5.6					72		1	5	60	1	7	120	2			2			1	3	60	180
41709	1	10	3	4		2.97																				2
41710	1	23	1		4	1.47		295	1		6		170.7	20.59	83.1	2		118	74	120	68	112	68			2								2			2			1	6	120	1	1	180	1	2	60	120
41711	2	73	3		3	3.65		120	1		1	36	167.4	29.08	98.5	1	1	130	54	130	62	128	54			2	5.3					35		2			1	3	60	2			2			2			240
41712	2	0	4			2.35
41713	1	42	3		4	1.28		252	1			18	173.9	17.89	72.8	2		106	60	104	60	110	54			2	5.5					40		1	5	360	1	5	120	1	1	20	2			2			180
41714	2	7	4	1		1.81		112					123.6	13.68	50.4											2						60
41715	2	74	3		3	1.46		49	1		1	20	156.5	24.33	94	1	1	122	68	118	68	124	68			2	5.6					67		2			1	2	180	1	2	120	2			2			360
41716	1	0	3			0.71
41717	2	72	3		2	2.34		22	2	2		17	156.4	23.87	88.5	1	1	206	66	186	82	180	74			1	7.2					40		2			1	5	300	2			2			1	5	30	240
41718	2	50	1		1	0.64		131	2	2		20	155.3	35.28		2		136	74	132	82	132	88			2	5.7	104	5.773	20.52	123.12	52	5.995	2			2			2			2			2			360
41719	1	18	1	11		1.46		285				17	172.5	45.5	133	2		120	68	120	70	116	76			2	5	101	5.607	18.37	110.22	40	4.94	2			1	3	15	2			1	3	120	1	5	30	600
41720	2	8	1	2		1.34		35					138.7	28.59	86.3			110	60	112	52	112	42			2						48
41721	1	37	3		2	0.84		173	2	1		21	178.2	25.32	96.8	2		120	76	116	70	120	74			2	5.3	105	5.829	9.97	59.82	31	5.94	1	3	240	1	2	120	2			2			2			300
41722	1	15	2	9		1.21		211					166.9	20.71	76.2			118	54	114	42	104	46			2	5.2	98	5.44	6.43	38.58	50	5.162	1	3	60	2			1	1	30	1	3	30	2			360
41723	1	1	4			0.41																				2
41724	1	27	4		5	1.63		318	2	2		29	189.3	31.09	106.5	2		116	72	118	82	122	74			2	5.1	91	5.051	6.52	39.12	56	6.439	2			2			2			1	2	45	1	1	20	720
41725	2	77	3		3	1.05		76	2	2		14	164	26.36	86.7	2		142	0	142	50	150	0			2	5.4	110	6.106	16.35	98.1	35	7.993	2			1	4	60	2			2			1	3	120	540
41726	2	8	2	1		1.41		86					124	19.38	64.5			88	68							2						49
41727	2	22	3		5	4.95	2	295	1		1	22	160.5	31.44	90.4	2						108	72			2	4.5					54		2			1	6	240	1	6	60	1	3	45	1	5	60	540
41728	2	47	3		5	5		51	2	1	1	13	167.9	18.2	69.3	2				108	76	98	80	104	72	2	5.6	88	4.885	2.66	15.96	93		2			1	5	120	2			1	5	45	2			240
41729	1	53	3		2	5		200	1		2	31	178.8	38.63	120.9	1	1	120	92	126	90	112	88			2	5.7	123	6.828	58.57	351.42	26	8.549	2			2			2			2			1	1	30	360
41730	1	35	1		2	1.16		133	1		4	28	162.8	28.49	98.7	2		114	76	122	72	114	78			2	4.9					34		2			1	5	240	2			2			2			240
41731	2	46	1		3	0.51		63	1		1		165.7	31.91	105	2		114	70	110	68	102	66			2								2			2			2			2			1	5	15	360
41732	2	12	1	5		1.16		74				5	155.5	18.07	65.5			126	58	124	60	118	60			2	5					47		2			2			2			1	2	30	1	2	30	360
41733	1	38	3		3	5		116	1		3	54	172	34	107.4	1	1	142	90	142	86	134	82			2	5.3	120	6.661	22.48	134.88	26	11.768	1	5	60	1	5	60	1	7	60	1	2	240	1	2	240	720
41734	2	14	1	8		2.02		136				42	159	35.72	111.6			100	26	100	44	104	42			2	5.2					48		2			2			2			1	5	90	2			240
41735	2	64	3		5	5		183	2	1	1	9	171.6	25.4	97.1	1	1	128	72	124	64	126	62			2	5.6					73		2			1	2	120	2			2			2			240
41736	1	14	3	9		1.1		172				13	181.6	21.92	80.9			106	48	112	48	102	50			2	5.3	102	5.662	12.65	75.9	33	5.051	2			1	2	20	1	6	45	1	5	180	1	2	10	480
41737	2	28	4		2	3.79	2	159	1		4	15	175.3	24.93	93.8	2		118	86	124	70	118	76			2	4.8	85	4.718	8.5	51	78	5.718	2			2			2			1	2	20	2			300
41738	2	1	4			4.48																				2
41739	1	69	4		1	0.99		143	1			12	184.5	30.93	114.6	1	1	126	70	126	68	118	70			1	6.5	120	6.661	2.21	13.26	64		2			2			2			2			2			480
41740	1	79	4		5	2.88		229	2	2		24	175.2	28.18	100.2	1	1	158	62	166	64	160	64			2	6.1					52		1	2	240	1	2	120	2			1	1	45	1	1	30	90
41741	2	67	3		5	2.45										1	1									2								2			2			1	7	30	2			2			360
41742	1	5	2			0.42							118.5	23.43	70.5											2
41743	1	28	1		3	2.52		148	1		12	72	157.3	28.25	90.4	2										2	5.5					43		1	5	480	1	5	180	1	5	60	1	3	120	1	2	120	30
41744	2	0	1			1.36
41745	2	3	3			1.06							100.7	17.26	53.3											2
41746	2	3	4			2.5							98.1	14.76	45.8											2
41747	2	11	4	5		2.17		148					159.3	40.47	111.2			120	66	132	76	134	72			2						30
41748	2	62	1		3	0.73						21	156.5	28.91	94.5	2		150	62	144	58	144	50			1	8.8	178	9.881	6.87	41.22	66		2			2			2			2			2			360
41749	2	28	1		4	2.1	2	237	1		2	20	158	27.84	89.4	2										2	5.3	95	5.273	13.74	82.44	71	6.55	2			1	4	300	2			1	3	90	1	4	20	360
41750	1	34	4		4	5		161					173.7	30.06	99.3	2		130	96	126	98	126	102			2								2			1	2	60	2			1	2	60	1	2	60	300
41751	2	73	3		3	2.56		132	2	2		18	168.1	40.45	116.7	1	1	144	80							1	6.8					45		2			1	7	30	2			2			1	2	45	240
41752	2	8	4	1		1.34		145					137.1	15.43	56.7			102	48							2						58
41753	1	78	3		4	2.88		63	1			38	179.8	37.68	131	2		152	76	144	76	156	70			2	12					53		2			2			2			2			2			480
41754	1	32	3		2	3.77		66	1		2	22	172.9	24.45	86.4	2		126	86	132	82	128	84			2	5.3					57		1	5	240	1	5	180	1	7	10	2			2			120
41755	2	79	3		2	1.76		209	2	2		13	173.9	25.79	109.1	1	1	128	52	124	58	128	56			2	5.8					43		2			2			2			2			2			360
41756	2	60	1		1	2.27		38	2	2		16	158	29.56	90.6	2										2	5.7	97	5.384	4.39	26.34	54	2.387	2			1	3	60	2			2			2			120
41757	1	18	4	15		0.87		252				23	185.5	37.08	113.5	2		114	74	114	72	116	70			2	4.5	95	5.273	18.87	113.22	37		2			1	2	480	1	5	180	1	3	180	2			300
41758	1	28	1		1			84	1			26	160.8	23.09	79.9	2		104	62	100	60	102	56			2	5.8	100	5.551	13.63	81.78	64	4.552	1	1	60	1	4	240	1	7	60	1	2	120	1	3	120	120
41759	1	41	3		2	1.01		44	1		6	27	182.7	24	92	2		122	84	116	74	122	76			2	5.8					33		2			1	3	120	2			2			2			180
41760	2	73	3		3	1.57		42	2	1	1	18	163.2	28.2	93.2	1	1			126	64					2	5.4	105	5.829	14.5	87	45		2			1	2	60	1	7	30	2			2			240
41761	2	54	3		5	5		24	1		1	90	154.9	23.05	77.6	1	2	100	62	100	64	98	62			2	5.4					95		2			1	3	20	2			1	3	50	1	2	60	300
41762	1	32	3		5	5		161	1		4	31	173.3	34.96	120.1	2		114	54	122	66	124	64			2	4.8					50		2			2			2			2			2			660
41763	1	6	1	0		1.16		71					127.2	22.19	72.2											2						48
41764	1	54	3		5	4.84		24	1		1	18	169.9	26.09	91.8	1	1	114	64	108	66	110	64			2	5.7	106	5.884	3.95	23.7	45	7.771	2			1	1	120	1	2	30	1	1	30	2			480
41765	2	23	1		5	2.66	3									2										2								2			2			2			2			2			120
41766	2	0	1			0.31
41767	1	21	1		2	0.48		174	2	2		34	151.8	20.83	74.4	2		128	74	124	72	124	70			2	5.3					71		2			1	4	180	1	4	90	2			1	2	10	180
41768	2	57	1		5	5		48	2	2		29	150.9	28.5	93.7	1	1	114	72	116	68	118	70			2	5.5					77		2			2			2			2			2			120
41769	1	1	3			0.12																				2
41770	2	71	2		1	1.24		112	2	2		12	159.6	31.13	117.8	1	1	134	72	132	74	128	72			2	5.4					39		2			2			2			2			2			240
41771	2	80	2		2	2.45			1		1	51	152.6	26.75	90.5	2		188	82	168	74	170	80			2	5.6					37		2			1	5	300	1	7	60	2			1	7	300	180
41772	1	69	2		2	2.86		189	1			21	169.2	25.95	94.5	2		142	76	132	78	132	76			2	6.2	116	6.439	24.96	149.76	46		2			2			1	7	60	2			2			180
41773	2	4	3			0.66							97.1	16.55	51											2
41774	1	11	4	5		5		155					145.1	23.42	68.1			92	52							2						64
41775	2	61	4		2	1.39		142	1		2		156.5	34.75	113.6	1	1	158	102							2	5.4	90	4.996			99	5.107	2			2			2			2			2			360
41776	2	48	1		4	1.64		160	1		5	21	158.9	24.24	86.1	2		130	84	126	76	122	80			2	5.5	95	5.273	13.28	79.68	85	9.215	2			2			2			2			2			900
41777	2	11	1	5		3.91		119					146.8	20.23	70.5			96	46							2						73
41778	2	14	4	8		2.49		253				12	169	27.27	87.3			104	56	104	52	100	50			2	5.4	96	5.329	28.46	170.76	62	4.885
41779	2	18	3	14		0.78		102				15	169.7	21.18	79	2		118	68	114	66	114	62			2	5.2	97	5.384	8.48	50.88	68	5.995	2			1	5	360	2			1	3	30	1	3	60	240
41780	2	64	3		2	0.98		227	1			18	170	47.06	130.4	1	1	118	74							1	6.1					53		2			2			2			2			2			480
41781	1	1	1			0.47																				2
41782	1	66	3		3	4.38		142	1			23	174.1	32.03	123.1	2		120	74	116	74	120	74			2	6.8					27		2			2			2			2			2			360
41783	2	80	3		5	1.57			2	1		14	154.6	26.65	90	2		138	50	138	48	134	50			2	5.7	89	4.94	5.11	30.66	79	4.718	2			1	7	30	2			2			2			120
41784	2	4	1			0.39							102.3	19.11	61.2											2
41785	2	34	3		2	1.25	2	84	2	1	2	23	171.3	35.31	120.5	2		102	80	104	82	102	86			2	5.6					40		2			2			1	7	60	1	4	60	1	4	60	360
41786	1	43	1		1	0.71										2										2								2			1	6	240	1	6	30	2			2			120
41787	2	5	4			0.34							112.2	14.38	47.8											2
41788	2	38	3		2	1.79	2	76	2	2		16	162.5	20.45	81.5	1	1	108	64	116	66					2	5.3	88	4.885	7.62	45.72	53	5.384	2			2			2			2			2			300
41789	1	11	4	4		1.34		87					155.2	18.6	62.6			110	52	100	54	98	58			2						77
41790	1	7	3	2		1.09																				2
41791	1	78	3		2	2.56		174	1			19	168	35.68	125	1	1	126	64	110	64	120	62			2	6					34		2			1	5	360	2			2			1	3	45	240
41792	1	14	2	7				167				16	150	24.53	91.6			106	52	108	52	96	50			2	5					39		2			2			2			2			1	3	30	9999
41793	1	43	3		3	1.18		239	2	1		15	191.2	39.23	143.4	1	2	118	94	126	94	126	92			2	4.9	92	5.107	7.15	42.9	61	4.052	2			1	5	240	1	5	15	2			1	5	15	180
41794	1	44	3		3	1.61		50	2	1		41	178.3	30.29	113.7	2		118	80	124	76	122	82			2	5.7					37		1	5	30	1	5	30	1	5	60	2			2			240
41795	1	7	1	1		0.32		57					122.4	15.75	57.8											2						53
41796	2	60	4		3	1.35		81	2	2		82	156.6		108	1	1	90	48	94	48	100	50			1	9.4	175	9.714	59.42	356.52	41		2			2			2			2			2			600
41797	1	69	3		3	2.08		70	1		2	112	178.1	28.15	106.8	1	1	128	76	120	72	122	78			2	5.4					41		2			2			2			2			1	5	30	300
41798	1	16	4	10		3.23		92				14	177.8	21.29	67.2	2		94	58	104	60	96	64			2	4.5					58		2			2			1	7	120	1	2	130	2			180
41799	2	6	1	1		2.18		24					118.9	13.86	52.2											2						51
41800	1	5	3			3.87							108.3	16.2	53.7											2
41801	2	18	4	15		3.63		211					161.5	23.39	75	2		100	66	110	60	106	58			2								2			2			1	7	480	2			1	1	20	480
41802	2	30	3		3	2.82	2	63	1		4	12	155.4	23.64	86.9	2		102	58	98	54	96	56			2	5.3	86	4.774	6.7	40.2	65	6.828	2			2			1	7	60	2			1	3	30	420
41803	1	74	4		3	1.02										1	1									3								2			2			2			2			2			720
41804	2	14	1	8		1.45		217				8	163.8	22.7	79.9			114	58							2	5.3					36		2			2			2			1	5	50	1	2	60	480
41805	2	9	3	3		1.23		57					129.9	19.68	64			104	42	100	44	100	42			2						55
41806	1	61	4		4	5		303					182.5	24.2	92.7	1	1									2								1	2	240	1	4	240	2			2			2			180
41807	1	8	3	2		1.97		87					133.6	18.49	61.5			106	66	108	60	100	56			2						80
41808	2	68	3		3	3.65		26	2	2		34	161.3	23.48	87.1	2		142	70	138	66	124	60			2	5.6	87	4.829	5.32	31.92	74	4.607	2			2			2			2			2			360
41809	1	35	1		3	1.09		229	1		12	140	185.9	41.09	139.8	1	1	134	86	140	76	134	82			2	6.2	105	5.829	36.34	218.04	31	9.77	2			2			2			2			2			840
41810	2	80	5		1	2.02										1	2									2								2			2			2			2			2			60
41811	2	36	1		5	3.2	2	99	1		2	13	162.9	25.14	84.5	2		112	60	112	70	112	60			2	4.7	107	5.94	11.41	68.46	46	6.606	2			2			2			2			2			120
41812	1	15	2	8		1.16		198					167.1	30.19	104.4			118	58	116	70	118	64			2								2			1	6	180	1	5	12	1	4	20	1	5	12	660
41813	1	28	1		1	0.47		222	1			22	165.7	23.49	87.6	2		112	70	114	68	110	68			2	5.4					42		1	6	120	2			1	4	10	1	1	180	2			30
41814	1	80	3		2	1.44		173	2	2		16	170.8	27.97	108	2		126	74	128	76	124	74			2	5.6					63		2			2			2			2			1	7	60	240
41815	1	19	2	11		0.49		270				15	179.1	24.13	77.8	2		116	72	112	72	108	74			2	4.6	101	5.607	5.36	32.16	44		2			2			2			2			2			240
41816	2	5	1			0.66							93.3	17.23	55.5											2
41817	1	0	2			1.88
41818	2	16	1	10		3.49		100				11	156.1	20.11	78	2		106	60	102	62	106	54			2	5.2					60		2			2			1	5	60	1	6	120	1	5	60	300
41819	1	25	4		3	0.61		85	1		7	17	186.9	29.69	95.4	2		122	50	122	46	130	0			2	5.6					44		1	3	480	1	2	180	1	4	60	1	2	120	1	1	60	120
41820	2	79	1		1	1.33		43	2	2			149.4	29.97	106.2	2		148	54	138	54	136	56			1	5.8	103	5.718			49		2			2			1	7	15	2			2			180
41821	2	16	1	9		1.11		108				10	150.1	20.33	75.5	2		116	54	114	52	106	54			2	5.3					54		2			2			2			2			2			300
41822	1	21	2		4	2.82		292	2	2		19	184.5	35.58	115.4	2		124	58	116	64	122	60			2	5.2					47		2			2			1	3	15	2			1	3	20	300
41823	2	19	4	15		1.21		71				9	161	21.87	72.7	2		110	58	108	66	106	64			2	4.9					37		2			2			2			2			2			600
41824	2	15	2	8		0.6		128				8	154.2	21.11	68.7			96	64	98	64	98	70			2	5.2	100	5.551	15.3	91.8	43	4.163	2			1	5	300	1	7	30	1	3	120	1	4	120	360
41825	2	63	4		5	2.06		126	1		2		158.2	24.65	79.9	1	1	120	88	116	78	116	78			2	5.4	109	6.051			98		2			2			1	3	45	2			1	3	240	45
41826	1	13	3	6		3.54		96				38	153.8	26.68	94.6			126	56	120	52	120	48			2	5.3	95	5.273	16.69	100.14	62	7.993	2			1	5	60	2			1	6	30	1	2	120	600
41827	1	78	3		5	4.38		51	1		2	33	172.8	25.65	104.5	2		106	86	110	90	104	90			2	5.6					66		2			2			2			2			2			540
41828	2	15	1	7				77				10	154.3	22.6	82.4			98	52	100	52	90	48			2	4.9	85	4.718	15.11	90.66	49		2			1	5	180	1	3	9999	2			2			30
41829	1	7	3	1		3.11		116					121.8	16.18	55											2						52
41830	1	10	4	4		0.33		92					145.3	16.91	59.3			118	72	120	74					2						68
41831	2	9	3	4		3.11		98					141.2	22.92	78.4			92	64	90	64	92	66			2						52
41832	1	7	3	1		4.46		58					125.5	16.63	58											2						61
41833	2	7	4	3		3.94		25					135.1	18.24	62											2						62
41834	1	43	3		5	5		27	1		2	17	190.4	27.36	103.5	2		118	58	120	68	118	66			2	4.7					49		2			2			2			1	3	60	1	6	30	480
41835	1	7	5	1		3.38		39					124.8	14.64	51.9											2
41836	2	1	3			0.89																				2
41837	1	15	3	9		5		113				8	170.9	18.8	67			112	54	106	58	114	56			2	5					59		2			1	5	60	2			2			1	5	60	480
41838	2	58	3		1	1.18		97	2	2		29	160.6	36.21	106.6	1	1	116	86	120	86	122	82			2	6.8					43		2			1	6	180	2			2			2			120
41839	2	43	1		2	0.63	2	33	2	2		9	154.4	28.36	90	2		110	56	102	58	110	56			2	5.3	89	4.94	6.21	37.26	52	3.497	2			2			2			2			1	5	20	120
41840	2	75	3		2	1.2		35	2	1		28	165.4	30.19	114	1	1	130	64	134	68	126	52			1	6.5					39		2			1	5	180	2			2			2			360
41841	2	70	3		5	4.38		129				21	161.2			2										1	9.1					32		2			2			2			2			2			720
41842	1	21	1		4	4.24		116	1		2	33	171.3	28.69	94.5	2		102	60	100	66	98	58			2	5.6					51		2			1	4	240	2			1	1	180	1	1	120	120
41843	2	25	1		2	1.03	2	236	1		1	17	163	38.13	111	2		118	70	110	68	112	72			2	5.1					61		2			2			2			2			2			60
41844	2	36	3		3	1.14	2	16	1			15	159.3	33.06	93	1	1	88	62			88	56	84	64	2	5.3					49		2			2			2			2			2			480
41845	1	8	1	2		0		10					136.5	20.77	67.6			118	52	120	48	116	42			2						50
41846	2	14	3	8		0.97						11	166.2	23.93	90.3			112	64	110	68	108	68			2	4.9					42		2			1	7	60	2			2			2			1020
41847	2	9	4	3		0.11		107					131.8	14.68	53.3			122	64	128	62	122	60			2						49
41848	1	76	3		4	2.14			2	2						2										2								2			2			2			2			2			480
41849	1	1	4			0.45																				2
41850	1	19	1	15		4.38		230				15	165.9	24.05	83.5	2		128	60	118	56	120	60			2	5.2	95	5.273	9.75	58.5	48	3.775	2			2			1	3	20	2			2			180
41851	1	1	3			0.64																				2
41852	1	65	3		3	1.79		151	1			36	183.3	25.09	106	2				158	60	152	70	150	58	2	5.7					41		1	6	60	1	6	240	2			2			2			180
41853	1	52	3		4			100	1		1	22	187.4	24.26	92.2	2		122	72	134	76	124	76			2	5.5					43		1	7	300	1	7	300	2			2			2			120
41854	2	8	3	1				80					121.6	15.96	59.8			94	56	98	62	94	50			2						41
41855	1	21	3		4	0.38		196	1		5	37	173.7	24.26	84	2		116	68	122	68	124	62			2	5	82	4.552	4.09	24.54	64	6.106	1	4	120	1	5	120	1	3	20	1	3	120	1	7	60	540
41856	1	69	4		3	3.32							179.9	28.12		1	1	158	92	160	84	160	90			2								1	1	120	1	2	120	2			2			2			240
41857	2	30	3		4	4.84	2	126	1		1	8	171.4	26.92	94.6	2		96	68	102	68	98	70			2	5	88	4.885	5.24	31.44	43	4.385	2			1	5	90	2			2			2			720
41858	1	60	3		4	0.19		127	1		3	17	176.8	20.83	84.4	2		116	62	110	74	110	66			2	6.4					58		2			2			2			2			1	3	120	240
41859	2	7	3	1		5		17					118.5	16.95	57.9											2
41860	1	1	4			2.07																				2
41861	2	17	4	13				67					161.9	23.42	72.7	2		118	62	112	66	114	70			2								2			2			2			2			2			600
41862	2	0	5			0.1
41863	2	48	4		3	3.22		227	1		3	34	165.4	29.9	96.5	2		124	72	124	76	114	72			2	5.5	101	5.607	7.81	46.86	78	5.773	2			2			2			2			2			120
41864	1	44	1		4	2.95		107	1		6	121	182.4	32.64	115.2	1	1	164	106	160	106	158	108			2	5					32		1	3	240	1	5	60	1	7	60	2			2			180
41865	1	76	4		5	5		366	1		2	24	184.5	28.03	103.4	1	1	160	82	138	80	144	74			2	6.7	124	6.883	2.15	12.9	47	7.438	2			1	2	30	2			2			1	5	60	420
41866	2	14	3	7		5		60				14	167	17.53	68.4			124	74	122	82	124	74			2	5.1	98	5.44	9.69	58.14	59	3.941	2			2			2			1	5	120	1	3	30	600
41867	1	35	3		2	1.94		186	1			29	178.1	37.11	122.4	1	2	128	82	126	84	122	84			1	5.9					39		2			2			2			2			2			720
41868	1	78	3		1	1.61		110	1			11	169.9	29.9	110	2		130	66	128	64	118	64			2	6					38		2			2			1	5	20	2			2			300
41869	1	28	3		5	5		215	1		2	54	184.8	31.45	105.8	2		124	72	122	62	122	66			2	5.1					16		2			1	5	60	2			1	5	60	1	1	30	240
41870	1	59	1		2	0.91			1			101				1	1			172	76	172	76	164	76	1	5.2	84	4.663	2.81	16.86	46	11.324	2			2			2			2			2			900
41871	2	65	3		4			95	2	2		32	171.8	19.65	72.6	2		128	66	118	72	116	68			2	5.3					75		2			1	1	90	2			2			1	3	60	720
41872	1	3	3			2.02							98.5	14.64	48											2
41873	2	78	3		3	5		61	2	1			160.6	24.31	96	1	1	140	70	134	70	154	72			2								2			1	1	60	2			2			1	1	120	120
41874	2	9	3	3		5		43					130.9	14.77	56.2			96	50	92	34	102	44			2
41875	2	51	2		2	2.34		133	1			13	164.1	30.82	107.9	2		120	62	114	50	118	52			1	11.6					59		2			2			2			2			2			60
41876	1	44	4		2	1.47										2										2								1	5	480	1	2	420	1	7	50	1	2	15	1	3	10	90
41877	2	42	4		4	2.19	2	246	1		1	16	164.1	21.87	73	2		116	74	102	70	98	72			2	4.7					74		2			1	3	120	2			2			2			300
41878	2	46	3		3	1.19		79	1		4	16	160.8	27.03	87.7	2		124	72	122	72	116	76			2	5.5	113	6.273	6.99	41.94	61	8.215	1	1	480	2			2			2			2			120
41879	2	80	3		4	1.31		23	2	1	1	20	164.8	31.63	103.8	2		112	52			110	54	106	56	1	6.2					34		2			2			2			2			2			360
41880	1	4	2			0.56							104.6	19.38	59											2
41881	1	70	3		3	5		140	1		4	44	168.2	29.87	107	1	1	126	62	124	60	116	64			2	5.6	108	5.995	4.23	25.38	53	8.493	2			2			2			2			1	7	60	120
41882	2	59	1		1	1.58		99	1		3	16	148.7	34.91	106.9	1	1	116	54	110	56	112	58			2	11.1					42		2			2			2			2			2			120
41883	2	42	2		4	2.84	2	41	2	1	1	15	147.7	59.13	130.2	2		104	86			102	72			2	5.9	96	5.329	23.24	139.44	39	7.938	2			2			2			2			2			600
41884	2	0	1			2.5
41885	2	0	1			4.12
41886	1	10	3	3		0.81		72					140.3	19.61	64.8			106	56	106	54	104	52			2						59
41887	1	12	1	6		1.57		126					164.5	24.09	95.2			110	46	108	48	104	40			2								2			2			2			1	4	180	1	1	30	540
41888	1	71	3		3	1.18		44	1		4	39	170.1	28.65	110	2		156	84	158	80	156	84			2	6					39		2			1	1	30	2			2			1	2	60	360
41889	1	32	1		3	1.56		178	1		1	24	166.4	22.25	85.2	2		114	72	110	80	122	82			2	5.4					50		1	7	240	1	7	180	2			1	1	120	2			120
41890	2	10	5	3		0.48		144					162.6	23.34	78.9			126	64	122	58	118	60			2						39
41891	1	5	4			1.16							107.1	14.38	46.5											2
41892	2	11	5	4				12					151	16.97	63.5											2
41893	1	18	4	13				448				22	178.7	20.48	69.5	2		100	54	108	62	108	60			2	5.6	94	5.218	9.88	59.28	49		2			1	5	30	1	4	20	2			2			420
41894	2	1	1			0.87																				2
41895	2	47	1		5	0.92		27	2	1	1	30	159.3	19.03	71	2		124	72	110	70	118	70			2	5.7					46		2			2			2			2			2			240
41896	1	53	3		3	0.48		64	1			18	173.6	20.41	81.6	2		122	66	124	70	118	70			2	5.1					49		2			1	1	120	2			2			2			180
41897	1	77	3		5	1.65		52	1		2	23	177.7	30.81	113.2	1	1	126	66	124	64	120	62			2	4.8	109	6.051	6.45	38.7	44	9.825	2			1	1	120	2			2			2			480
41898	2	54	4		5	5		137	1		1	15	161.3	29.9	96.8	2		128	72	116	72	118	68			1	10.7					50		2			2			2			2			2			1080
41899	1	35	1		1	0.71		262	1		2	31	173.4	27.5	93	2		120	60	122	54	122	62			2	5.4					52		2			2			1	7	180	2			2			180
41900	2	1	4			0.47																				2
41901	1	68	4		1	1.43		123					166.8	25.95	97.1	1	2	126	74	120	64	124	60			2								2			2			1	3	30	2			2			180
41902	1	36	4		3	1.14		224	1			22	163.9	47.54	134.5	2		124	96	126	98	116	90			2	6.1					27		2			1	5	300	2			2			1	3	180	120
41903	1	33	4		3	3.22		220					187.2	33.62	108.4	2										2								1	5	120	1	5	120	2			1	2	120	1	3	90	60
41904	2	70	3		3	3.71		31	1		1	24	168	38.48	119.4	1	1	156	82	162	86					1	6.3					61		2			1	7	30	2			2			1	3	20	300
41905	1	5	3			3.77							108.3	16.03	52.7											2
41906	1	6	1	0		0.31		113					125.9	22.65												2
41907	2	23	2		2	0.66	2	203	1			14	151.5	31.24	88.4	2		114	54	108	54	116	68			2	5.8	111	6.162	31.73	190.38	38		2			2			1	7	120	2			2			60
41908	2	55	1		1	2.56		78	2	2		23	145.9	33.64	107.5	2		174	84	178	86	164	78			1	6.8					44		2			2			1	3	10	2			2			120
41909	1	69	1		1	0.8		29					166.9	36.04	124	2		130	62	122	64	126	58			1								2			2			2			2			2			240
41910	1	16	1	10		1.09		128				17	164.8	26.07	83.9	2		106	60	110	54	104	56			2	5.1	83	4.607	16.03	96.18	55		2			2			1	5	60	1	2	240	2			240
41911	2	19	2	15		1.35		29				15	165.8	22.55	82.2	2		124	60	128	68	124	70			2	5.1	95	5.273	11.88	71.28	50	7.827	2			2			2			1	3	30	1	3	40	480
41912	2	56	4		5	4.13		193	1		3	17	150.1	46.52	128.4	2		136	88	134	86	136	90			2	5.8					43		2			2			2			2			2			600
41913	1	18	2	13		5		168					170.9	23.49		2										2								2			1	4	420	2			1	2	180	2			300
41914	1	25	3		2	0.52		56	1		6	13	179.4	23.68	91.5	2		108	68	116	74	114	72			2	5.5					41		2			2			2			2			2			360
41915	2	63	3		5	3.93		121	1		2	19	165.5	26.65	97	2		100	64	102	68	100	66			2	5.3					85		2			2			2			2			2			960
41916	1	5	3			1.18							111.6	16.38	52.5											2
41917	1	9	2	3		1.81		126					129	14.48	53			94	46	92	56	98	40			2						46
41918	2	53	3		2	0.9		30	1		2	24	163.2	24.18	93.1	1	2	154	78	162	86	156	86			2	5.2					62		2			2			2			2			2			360
41919	2	53	1		4	4.09		84	1		2	12	151.5	24.88	71	2		124	80	132	80	116	78			2	5.5	116	6.439	4.6	27.6	55		2			2			2			2			2			480
41920	2	6	3	0		0.7		82					112.7	14.88	51.1											2						55
41921	1	60	2		1	0		97	1		3	40	170	27.65	104.7	1	1	166	96	166	96	156	92			2	5.4					42		2			2			1	7	90	2			2			120
41922	2	33	3		5	5	2	29	1		1	11	163.9	23.34	77.6	2		108	68	110	60	104	58			2	5.2	94	5.218	3.82	22.92	67	4.663	2			2			2			1	3	60	1	4	20	600
41923	2	60	3		5	3.92		65	2	1		16	155.1	25.77	95.5	1	1	116	60	120	52	118	44			2	5.7	99	5.495	5.97	35.82	73	5.829	1	1	90	2			2			2			1	6	30	960
41924	1	35	4		4	2.45		203	1		2		182	21.13	82.8	2		116	60	110	60	110	60			2								1	5	480	1	5	480	2			2			2			180
41925	1	17	3	11		5		158				14	180	20	74.4	2		86	50							2	4.6					45		2			1	5	20	1	5	20	1	1	120	2			480
41926	1	49	3		3	5		119	1		3	22	176.7	28.44	101.6	2		124	80	122	74	126	80			2	5.7					33		1	5	300	1	5	240	2			2			1	1	300	240
41927	1	38	3		4	3.57		89	1		1	16	171.5	19.24	76	2		104	70	110	68	108	66			2	5.6	117	6.495	4.21	25.26	93	4.663	2			1	7	60	2			2			1	1	30	180
41928	2	2	4										85.5	19.15	45											2
41929	2	44	4		4	5	2	149	1			30	165.4	40.25	106.2	1	1	106	60	106	68	106	54			2	6.1					38		2			1	4	180	1	3	45	1	1	150	1	6	60	480
41930	1	12	1	6		1.48		125				13	150.1	15.14	61.9			98	42	94	46	104	36			2	6	102	5.662	7.24	43.44	49		2			2			2			1	4	90	2			420
41931	1	15	3	9		1.1		249				15	171.6	22.18	72.8			112	62	110	68	114	72			2	5.2	97	5.384	5.9	35.4	42	4.885	2			1	4	60	2			1	5	30	1	3	60	480
41932	2	0	1			1.45
41933	2	50	1		4											2										2								2			1	5	120	2			2			2			180
41934	1	41	4		4	0.88		61				21	183.1	24.52	93.1	2		128	80	126	78	124	74			2	5.5	89	4.94	4.63	27.78	68		2			2			1	7	20	2			1	7	20	720
41935	2	9	3	3		2.83		119					145	18.93	70.3			96	78	100	64	90	58			2						42
41936	1	16	1	11				103				28	157.9	29.36	92.7	2		104	40	106	46	106	46			2	4.9	80	4.441	6.97	41.82	39	4.663	2			2			2			1	7	90	2			60
41937	2	0	3			1.99
41938	1	11	5	5		5		93					152.5	25.97	90.5			102	58							2						52
41939	2	2	4			4.36							97.3	15.32	49.4											2
41940	2	10	2	3		2.42		100					156.2	21.76	76			114	38							2						38
41941	1	13	1	7		4.6		160				15	164.5	21.29	74.5			116	64	112	58	114	66			2	5.1					35		2			1	3	15	2			1	5	120	2			660
41942	2	44	3		4	3.77	2	50	2	1		12	173.1	23.66	90	2		108	74	122	74	110	72			2	5.3					69		2			1	7	720	2			2			1	2	180	180
41943	1	8	3	2		3.23		180					148.7	28.67	98.1			110	62	92	66	98	62			2						41
41944	2	39	3		2	0	2	130	1		4	27	161.1	27.86	94.5	2		122	64	118	64	118	66			2	5.2					34		2			1	5	30	2			2			1	3	30	300
41945	1	1	4																							2
41946	2	65	4		3	1.83		252	1		1	32	155.8	32.26	106.5	1	1	118	78	120	72	114	70			2	6.5	121	6.717	11.42	68.52	42	11.102	2			1	5	60	2			2			2			15
41947	1	31	3		3	0.73		56	1		6	15	185.6	25.28	91.5	1		126	82	126	74	134	84			2	5.5	98	5.44	4.1	24.6	60	4.33	2			1	3	25	2			2			1	3	60	300
41948	1	27	3		3	0.62		174				80	183.6	38.15	128.4	2										2	6.1	156	8.66	43.76	262.56	25		2			1	1	60	1	7	180	1	1	60	2			360
41949	2	18	1	12		2.26		84				18	165.9	26.31	93.8	2		104	70	102	68	100	74			2	5.3	90	4.996	7.52	45.12	60	8.882	2			1	5	15	1	7	30	2			2			300
41950	2	5	3			0.93							117.2	21.99	70.7											2
41951	1	19	1	13				90					162.2	22.84	77.8	2		112	60	106	62	108	64			2								1	5	300	2			1	3	20	1	3	180	2			180
41952	2	71	3		5	5		130	2	1	1	13	165.2	34.22	102.1	2										2	5.5	101	5.607	12.65	75.9	74		2			2			2			2			1	3	30	360
41953	2	80	3		4	5							157.3	32.25		2		154	74	144	76	142	78			2								2			2			1	3	30	2			2			120
41954	1	9	4	4		5		230					137.5	19.25	62			112	50	112	44					2
41955	1	17	1	11		1.41		157				16	170.5	17.96	69.1	2		116	58	116	56	118	50			2	5.3					59		2			1	7	60	1	7	60	1	1	60	1	7	30	300
41956	2	1	4			5																				2
41957	1	7	2	1		1.79		126					129.4	17.14	61.3											2						66
41958	1	26	1		3			113	1		1	21	165.6	24.54	85.2	2		120	58	116	58	112	60			2	5.2	97	5.384	11.37	68.22	61	3.497	1	2	180	2			2			1	2	240	2			120
41959	1	16	4	10		1.46		163				16	178.4	30.73	106.5	2		104	42	104	40	106	44			2	5.7	113	6.273	19.31	115.86	49		2			2			2			2			1	7	240	360
41960	2	80	3		3	5		41	1		3	12	152.5	25.8	102.5	2		164	68	150	68	144	70			2	5.7					54		2			1	7	180	2			2			2			120
41961	1	46	3		3	4.72		32	1		2	20	170.3	30.45	107.5	2		130	74	122	80	130	80			1	7.7					36		2			1	2	60	1	5	30	2			2			360
41962	1	48	3		3	5		30	1		3	25	187	29.51	106.3	1	1	126	74	124	68	124	68			2	5.3	112	6.217	24.02	144.12	43	6.717	1	2	120	1	5	120	2			2			1	1	180	240
41963	1	66	1		2	0.06		109	1			10	161.9	24.84	91.5	1	1									2	5.7	121	6.717	29.78	178.68	54		2			2			2			2			2			180
41964	1	42	3		4	1.96		136	1		1	29	178.5	36.47	122	2		126	80	120	78	124	76			2	5.1	94	5.218	9.25	55.5	34	3.886	2			2			2			2			2			660
41965	2	37	5		3	2.17	1	11				15	158.1	26.08	90.7	2										2	5.3					77		2			1	2	30	2			2			2			300
41966	1	62	5		3	2.05		55	2	2		21	170.1	21.36	87.1	1	1	152	72	144	78	148	68			2	5.4					47		2			2			1	7	90	2			2			120
41967	1	2	3			1.27							94.7	16.28	52											2
41968	1	26	3		2	0.77		19	1		12	18	163.6	19.88	70.9	2		124	60	128	62	122	60			2	5.4	115	6.384	15.35	92.1	34	9.492	1	5	360	1	5	480	1	7	180	2			1	4	120	240
41969	2	61	3		3	2.71		214	2	1		30	159.9	32.58	99.2	1	1	120	70	120	70	114	76			2	5.6	104	5.773	23.08	138.48	57	8.604	2			2			2			2			2			180
41970	1	0	2
41971	1	66	4		3	0.88		31	2	1		60	170.6	19.93	76.7	1	1	104	26							3	6.6					52		2			2			2			2			1	6	20	240
41972	2	26	3		4	1.18	2	304				22	167.4	36.47	113.2	2		108	68	108	62	114	66			2	5.2					36		2			2			2			2			2			480
41973	1	71	3		4	2.35		69	1		2	21	170.6	32.71	120	1	1	126	74	114	76	118	64			1	5.5					40		2			2			2			2			2			420
41974	1	7	1	1		1.65		117					125.9	15.39	52.5											2						107
41975	2	2	3			1.4							89.2	16.46	47.5											2
41976	2	0	1			1.77
41977	1	11	4	4		0.83		266					154.1	26.36	79.5			114	60	104	64					2						44
41978	2	1	3			1.18																				2
41979	1	6	1	0		0.71		45					119.2	14.08	50.6											2						61
41980	2	8	3	2		2.97																				2
41981	2	55	1		5	5		163	2	2		24	160.4	48.47	129	1	1	108	74							2	6.2	115	6.384	40.59	243.54	50	7.383	2			1	1	60	2			2			2			720
41982	2	34	3		3		2	187	2	1	1		171.6	33.48	101.2	2		104	54	108	52	106	52			2								2			1	5	35	1	5	25	1	4	36	2			120
41983	2	71	3		3	1.02		72				13	164.2	23.48	84.8	2		200	0	196	0	198	0			2	5	89	4.94	2.14	12.84	82		2			2			1	1	30	2			2			180
41984	2	78	2		4	0.8		100				17	149	34.91	107.7	1	1	132	76	124	72	124	66			2	6.5	98	5.44	42.54	255.24	53		2			2			2			2			2			360
41985	1	16	1	10		0.63		61				9	175.8	21.81	74.5	2		102	54	104	48	102	52			2	5.4	99	5.495	8.9	53.4	54	4.385	1	2	90	1	3	60	1	5	20	1	4	90	1	2	30	900
41986	1	5	3			1.26							123.7	17.84	62.2											2
41987	1	9	1	3		1.36		100					146.1	20.24	70.5			106	46	104	50	102	48			2						55
41988	2	52	3		2	0.97		35	1			8	160.5	23.95	77.7	2		132	72	124	72	116	72			2	5.5	95	5.273	5.74	34.44	50	5.718	2			2			1	5	60	2			2			180
41989	1	13	4	7		0.87		178				14	169.1	17.59	65.5											2	5.1					62
41990	1	45	1		1	1.99		80	1		6	136	160.4	37.86	109.7	2		136	74	130	82	134	80			2	5.7	110	6.106	39.11	234.66	35	6.273	1	6	240	1	6	240	2			2			2			240
41991	1	66	1		1	0.35		39	1		10	33	164.6	27.24	99	2		146	72	136	78	138	76			2	7.5	135	7.494	5.46	32.76	38	18.374	1	5	15	1	5	120	1	7	30	2			2			60
41992	2	2	1			2.66							92.6	17.26												2
41993	2	59	3		5	5		74	1		1	15	160.4	19.67	73.2	2		146	78	122	64	126	70			2	5.6	102	5.662	2.03	12.18	67	7.272	2			2			2			2			1	3	60	240
41994	1	17	3	11		4.26		98				16	157.9	33.13	106.7	2		122	76	118	62	120	62			2	4.8	99	5.495	10.61	63.66	40	6.273	2			2			2			2			2			480
41995	2	5	3			1.41							116.9	24.66	74.1											2
41996	1	2	5			3.3							85.4	14.95	44											2
41997	1	12	1	5		1.81		121				19	160.7	37.87	109.8			112	64	114	60	102	56			2	4.8	95	5.273	24.35	146.1	36	7.161	2			2			1	6	30	1	3	20	1	2	10	720
41998	1	20	4		3	1.24		94	1		3	19	174.8	24.84	82.4	2		118	60	118	60	116	62			2	5.4	103	5.718	13.46	80.76	38	5.773	2			2			1	4	30	2			1	3	30	720
41999	1	3	3			1.42							106.8	16.75	50											2
42000	1	51	3		5	5		35	2	1		13	173.8	22.48	86	1		120	80	118	74	124	74			2	5.4	95	5.273	4.22	25.32	58		2			1	7	60	1	7	15	2			1	2	45	120
42001	1	22	3		3	3.69		230	1		4	42	187	25.62	96.7	2		130	60	124	66	120	58			2	4.9	108	5.995	11	66	34	5.273	2			2			2			2			2			240
42002	1	52	4		5	5		155	1		2	240	176	31.25	110.2	1	1			138	78	146	86	136	82	2	5.3	100	5.551	13.41	80.46	66	3.941	2			2			2			1	2	120	1	1	30	300
42003	1	68	1		1	0.33		105	1			19	172.5	25.31	94.4	1	2	160	82	152	78	138	70			2	6.2					36		2			2			2			2			1	3	15	360
42004	1	52	1		3	5		152	1		6	59	163	33.05	106	1	1	136	74	138	76	130	76			2	4.8	127	7.05	28.91	173.46	25	6.328	2			2			1	6	10	2			1	1	120	240
42005	1	80	3		4	4.9		22	1				163.6	29.44		1	1	118	46	110	54	104	52			2	6.1					77		2			2			2			2			2			720
42006	1	9	1	3		1.41		132					138.1	22.44	72.9			114	38	108	38					2						45
42007	1	2	3			0.65							92.7	15.13	47.2											2
42008	1	1	4			1.56																				2
42009	2	38	3		3	0.57	2	78	1			17	163.1	31.84	106.3	1		144	104	142	100	138	102			2	5.5	101	5.607	16.05	96.3	110	7.549	2			1	7	30	2			2			2			120
42010	1	24	1		2	1.43		108	1		12	49	171.7	23.47	84.2	2		122	62	126	70	118	66			2	5.1					55		2			2			1	5	180	2			2			360
42011	1	12	4	4		0.44		321				23	163.1	28.04	84.8			116	50	114	44	112	40			2	4.8	90	4.996	12.38	74.28	37	5.607	2			2			2			1	6	30	2			420
42012	2	11	5	4		3.41																				2
42013	2	0	1			4.71
42014	1	50	3		4	1.46										1	1									2								2			1	1	420	2			2			1	1	120	60
42015	2	79	3		4	3.75		55	2	2		23	159.4	20.31	79	1	1	128	30	124	34	126	38			2	5.7					55		2			1	6	300	1	7	120	2			1	7	120	120
42016	1	24	3		5	2.64		203	1		1	30	182.6	25.61	94.2	2		108	58	108	58	112	60			2	5.1					44		2			1	5	60	2			1	1	120	2			480
42017	2	5	5			0.58							104.2	13.54	46.4											2
42018	1	62	1		1	1.01		168	1		2	25	165.7	27.64	103.5	2				110	68	106	66	108	64	2	5.5					45		2			2			2			2			2			300
42019	1	4	3			1.41							96.3	17.25	50.4											2
42020	2	3	3			1.13							94.8	14.24	42.5											2
42021	1	44	1		1	1.74		30	2	2		35	167.8	26.03	89.9	1	1	130	72	126	70	126	66			2	5.6	65	3.608	6.7	40.2	44		1	4	360	1	6	300	2			2			1	6	60	180
42022	2	14	2	7		0.36		371				12	161.4	21.5	74.4			100	66	98	60	100	66			2	5.6					35		2			2			1	5	15	2			2			540
42023	2	30	1		2	0.3	2	297	1		4	77	155.4	24.31	92.1	2		122	82	116	88	126	86			2	4.8					53		1	4	30	1	4	60	1	7	60	1	3	60	1	3	60	240
42024	1	36	3		2	3.15		175	1		4	22	178.8	23.49	88.2	2		110	74	108	80	110	82			2	5					47		2			1	5	180	2			2			1	1	30	240
42025	2	43	4		3	1.93	2	144	2	1	3	11	159.3	29.95	96.4	2		166	70	160	68	144	68			2	5.7	96	5.329	10.12	60.72	69		2			1	5	240	2			2			2			300
42026	1	71	3		1	4.37		85	2	2		18	164.1	35.84	125.6	1		168	66	162	78	158	70			2	5.5					45		2			2			1	6	60	2			1	3	30	360
42027	2	9	1	3		2.25		137					143.7	20.53	73.5			108	42	100	50	104	54			2
42028	1	45	4		3	3.38		108	2	1	2	53	181.4	17.96	76.8	1	1	114	74	112	72	114	70			2	6.1	90	4.996	4.23	25.38	61	4.885	2			1	7	120	2			2			2			120
42029	2	71	3		2	1.25		21	2	2		33	148.6	27.94	94.5	1	1	140	84	134	84	142	82			2	5.8					39		2			1	2	180	2			2			2			240
42030	2	33	3		4	5	2	14				13	161.8	20.63	70.1	2		110	74	108	82	114	72			2	5.4					86		2			2			2			1	4	30	1	4	40	120
42031	1	6	3	0		1.76		120					111.9	16.13	55.3											2
42032	2	2	3			2.57							82.2	16.58	45											2
42033	1	63	4		1	0.1		12	1		1		177.1	39.98	131	1	1	104	68	108	66	104	56			2								2			2			2			2			2			360
42034	1	29	5		2			119				15	176.1	21.8	79.2	2		106	76	114	68	116	70			2	5.3					67		1	5	20	1	5	480	1	7	30	2			2			120
42035	1	51	2		5	1.13		133	2	2		28	162.2	34.4	110.6	2		126	94	132	90	126	94			2	7					38		1	5	180	1	3	120	2			1	2	60	1	2	180	120
42036	1	5	2			1.79							111.9	16.21	57.5											2
42037	1	75	3		5			79	1			17			111.7	1	1	122	62	118	62	114	64			1	6.4					33		2			2			2			2			2			300
42038	1	6	5	0		5		125					118.7	16.68	54											2						68
42039	1	0	3
42040	1	19	2	13		3.42		289				16	172.5	21.64	75.2	2		100	74	100	62	104	68			2	4.8	100	5.551	6.16	36.96	43	5.218	2			2			1	5	120	1	3	60	1	1	60	180
42041	1	80	3		1	1.31		131	2	1		19	164.5	22.62	87.2	2		138	76	136	78	138	60			2	5.4					35		2			2			2			2			2			360
42042	1	76	2		1	1.7		23	1				155.4	23.6	89.5	1	2	120	58							2								2			2			2			2			2			480
42043	1	38	1		2	0.96		95	1		12	62	165.4	32.02	106.8	2		108	56	116	58	104	52			2	6.2					43		2			1	3	120	2			2			2			180
42044	2	13	2	6		1.45		40				13	153.5	19.78	66.5			104	58	100	56	94	46			2	4.9					53		2			2			1	5	45	2			1	2	60	600
42045	1	53	3		4	5		135	1			21	185.3	26.3	97.9	2		112	92	118	80	110	82			2	5.5	96	5.329	3.53	21.18	52	5.495	2			1	1	60	2			2			1	2	30	840
42046	1	1	1			2.62																				2
42047	2	52	3		3	3.69		131	2	1	2	20	166.2	36.27	105.1	2		118	72	116	70	116	68			2	5.4	99	5.495	10.13	60.78	60	3.83	2			2			2			2			1	3	45	540
42048	1	50	5		3	0.98		201				123	164.3	32.97	105.7	2										2	7.5	201	11.158	15.53	93.18	39		2			1	6	600	1	7	60	2			2			120
42049	1	44	3		4	5		253	1		4	24	177.3	28.09	101	2		134	92	134	94	132	102			2	4.7					29		2			2			2			2			2			240
42050	1	52	3		5	5		149	2	2		19	167.7	26.49	90.6	2		108	68	104	62	106	56			1	7	378	20.983	1	6	49		2			2			2			1	4	240	1	2	60	600
42051	2	16	4	9		1.99		20					167.9	21.35	81	2		118	54	110	50	114	34			2								2			2			1	5	20	2			2			300
42052	2	33	1		3	0.39	2	90				42	155.4	44.68	127.5	2										2	6					30		2			2			1	7	45	2			2			300
42053	2	38	1		5	5	2	175	2	1	1	8	161.4	23.38	80.7	2		90	56	84	60	88	54			2	5.3	89	4.94	7.09	42.54	102	5.829	2			1	3	60	2			2			1	3	60	480
42054	2	6	4	0		0.18		118					120.1	15.6	53.5											2
42055	2	27	1		1	0.18	2	253	1		1	20	164.8	40.54	135.9	2		118	62	116	68	116	68			2	5.3					40		1	2	60	2			1	7	45	2			1	7	60	540
42056	2	57	3		4	1.29		51	1		2	45	163.7	33.81	109.3	2		134	66	122	62	120	60			2	5.8	95	5.273	7.68	46.08	59	4.108	2			2			1	1	60	2			2			120
42057	1	37	3		3	0.58		219	1		6	29	180.4	40.5	137.2	2		112	70	108	62	112	64			2	5.7	107	5.94	22.1	132.6	37	6.994	2			1	2	30	2			2			2			600
42058	2	33	3		4	0.74	2	125	1		1	27	175.8	50.74	141.9	2				122	76	116	74	124	84	2	6	122	6.772	28.95	173.7	40	10.103	2			2			1	7	60	2			2			120
42059	1	46	3		4	5		226	1		1	20	184.2	24.76	94.1	2		144	96	150	110	150	98			2	5.4					62		1	2	120	1	5	60	2			1	1	60	1	4	30	420
42060	1	1	3			1.13																				2
42061	2	23	1		2	0.41	2	136	1		2	26	167.9	36.47	109.7	2		108	74	114	66	114	74			2	5.5					45		2			2			2			1	2	120	2			240
42062	1	30	3		3	5		176	1		3	12	171.7	24.32	83.2	2		130	54	126	52	126	52			2	5.5					30		1	5	360	1	4	240	2			1	4	90	1	3	120	120
42063	1	2	1			1.45							96.5	16.11	48.1											2
42064	2	48	4		4	1.71		138	2	1		26	162.6	31.02	101.2	1	1	158	82			158	84	162	86	2	5					65		2			2			2			1	1	120	2			120
42065	2	59	1		3	5		18	1		1	20	150.9	28.02	94	2		104	60	106	62	98	60			2	5.7					44		2			2			2			2			1	2	45	480
42066	2	38	3		4	0.99	2	13	1		4	14	156.6	25.36	80	2		116	74	122	78	124	82			2	5.3					46		2			2			1	7	40	1	3	60	1	5	15	540
42067	1	63	3		4	1							172.5	31.66		2		112	80	108	78	108	74			2								2			2			2			2			1	7	45	480
42068	1	16	4	9		2.97		261				13	166.2	23.82	74.5	2		116	48	114	46	114	52			2	4.9	93	5.162	3.61	21.66	75	3.941	1	1	180	1	1	120	2			1	7	180	1	7	120	360
42069	2	36	3		4	0.91	2	103	1		3	15	162.1	24.39	80.4	2		106	48	108	48	106	50			2	5.3	92	5.107	4.18	25.08	46	4.607	2			2			2			2			2			120
42070	1	7	1	1		1.16		23					118.1	15.49	55.7											2						80
42071	2	44	3		3	1.99	2	54	1		3	17	173	27.06	94.3	1	1	96	70	88	68	84	68			2	5.4	99	5.495	4.44	26.64	47	6.217	1	7	240	1	7	240	2			2			2			180
42072	1	19	4	12		0.4		172				17	179.4	25.26	86.8	2		126	54	118	50	120	48			2	5.4	103	5.718	16.73	100.38	44	7.105	2			1	6	10	2			1	3	120	2			360
42073	1	42	1		2	1.93		134	1			32	167.7	28.13	99.7	2		114	56	114	58	114	54			2	5.8	83	4.607	4.57	27.42	83	6.717	2			2			2			1	2	40	2			300
42074	1	77	3		5			80	1		2	19	179	25.47	106.3	2		104	60	106	72	112	64			1	5.3					53		1	1	60	2			2			2			1	2	180	240
42075	1	46	3		3	3.77		69	1		1	70	172.7	33.09	113.4	1	1	168	94	156	94	158	84			2	8.8					29		2			2			2			2			2			720
42076	2	6	1	0		1.1		38					118.8	17.36	56.9											2						48
42077	1	49	3		3	5		98	1			26	180.2	28.05	114.6	2		122	80	114	78	110	80			2	5.7					39		2			2			1	3	120	2			1	3	120	300
42078	2	11	4	5		0.53		165					150.4	16	60.1			102	54	98	56	96	58			2						58
42079	1	80	3		5	3.65		118	1		2	142	175.8	20.71	91	1	1	114	36							2	5.5	95	5.273	2.98	17.88	31	8.549	2			1	5	60	2			2			1	7	30	240
42080	1	16	3	9		0.87		167				11				2										2	5.2					39		2			2			2			2			1	4	120	420
42081	1	39	3		4	2.27			1		3		176.8	19.48	82.1	2		128	78	126	78	128	74			2								1	5	360	1	5	180	2			1	3	240	2			120
42082	1	33	4		4	0.67		223	1		2	25	177	23.14	80.2	2		112	66	116	68	120	70			2	5.6					38		2			1	7	90	2			2			1	3	60	360
42083	1	34	4		3	1.47		286	1		3	30	167.9	30.86	97	2		110	60	114	64	116	64			2	5.2	93	5.162	5.06	30.36	62		2			2			1	2	10	2			2			240
42084	2	1	4			0.51																				2
42085	2	57	3		2	0.43		128	1		1	12	165.7	17.85	70.6	2		96	60	98	62	96	64			2	5.9	86	4.774	2.85	17.1	64	5.551	1	1	120	1	3	180	2			2			2			360
42086	2	0	5			4.25
42087	2	32	4		5	3.37	2	227	2	1	1	8	171.4	48.34	132.8	1	1	106	60							2	4.9	84	4.663	14.35	86.1	71	4.774	2			2			2			1	3	60	2			480
42088	2	0	1			0.87
42089	1	10	3	4		4.01		92					147.1	21.72	77.3			94	54							2						61
42090	2	0	3			0.83
42091	1	22	3		3	3.18		208	2	2		12	172.1	21.14	74.5	2		122	68	118	64	130	68			2	4.8	102	5.662	9.65	57.9	37	7.938	1	6	120	1	6	240	1	1	15	2			1	2	60	180
42092	1	1	4			0.64																				2
42093	1	4	3			5							107.2	15.66	53.9											2
42094	2	55	4		2	0.77		111	1		1	443	152.6	31.09	101.5	1	1	138	88	134	88	138	82			2	5.5					52		2			1	7	60	2			2			1	5	20	300
42095	2	3	2			1.29							97.7	15.09	48.1											2
42096	1	35	5		5	3.3		53	1		2	34	165.4	28.66	93.4	2		124	60	116	62	114	54			2	5.8					24		2			2			2			1	5	45	2			480
42097	1	13	1	5		1.14		178				12	176	18.43	68.7			98	56	96	56	92	58			2	5.3	107	5.94	14.48	86.88	54	7.272	2			2			1	5	30	1	7	15	2			540
42098	1	13	4	6		2.18		206				13	174.8	19.37	75			100	76	106	78	104	74			2	7					52		2			2			2			1	2	45	2			540
42099	1	66	3		5	4.38		71	1		3	69	179.4	36.66	123.5	1	1	82	56	92	54	82	52			2	5.7	111	6.162	24.37	146.22	48	9.326	2			2			2			2			1	4	120	300
42100	1	32	2		1	1.93		237	1		5	34	176.3	31.37	103	2		120	80	116	84	120	74			2	5.5					41		2			1	3	120	1	7	120	2			1	3	60	120
42101	1	15	5	8		4.14		152				16	173.5	24.98	85.8			128	60	124	56	128	58			2	4.9					35		2			2			1	6	25	2			2			480
42102	2	58	4		2	2.43		89	1				161.4	33.63	108.5	2		152	88	152	80	158	84			2								2			2			2			2			2			60
42103	2	67	4		3	3.07		237	2	1		130	165.7	29.17	102.8	1	1	170	74	166	88	178	94			2	5.5	134	7.438	12.08	72.48	85	11.158	2			2			1	4	30	2			2			45
42104	2	71	3		4	2.14		49	1		1	15	160.5	29.04	100.5	2		118	72	116	70	118	74			2	5.6					67		2			2			2			2			1	3	30	360
42105	1	13	3	6		3.79		251				11	151.4	15.88	63.2			104	64	102	70	104	62			2	5.5					45		1	2	60	2			2			1	7	90	1	5	30	840
42106	1	46	4		5	5		169	1		2	18	176.9	33.97	112.1	2		150	82	150	72	144	86			2	5.7					53		2			2			2			1	2	20	1	2	10	720
42107	1	78	3		5	4.38		28	1		1	26	176.2	25.7	102.9	1	1	138	74	132	76	138	80			2	6					53		2			1	5	90	2			2			1	4	60	180
42108	2	44	3		3	0.79	2	37	2	1		33	152.8	34.99	105	1	1			106	76					1	7.3					31		2			2			2			2			2			120
42109	2	29	5		4	3.57	2	67	1		1	11	169.6	19.96	74.4	2		98	68	102	64	104	66			2	5.1	95	5.273	4.95	29.7	81	3.608	2			1	2	240	2			2			1	1	120	180
42110	2	52	2		2	3.57		110				18	151.8	35.28	102.1	2		120	60	114	62	114	60			2	6.1					50		2			2			2			2			1	3	20	120
42111	1	30	3		3	2.45		172	1			42	175.5	26.95	101.1	2		134	78	124	70	128	84			2	5.4					37		1	6	120	1	6	300	1	7	120	2			2			60
42112	1	11	3	5		4.36		150					145.3	21.31	68			102	40							2						50
42113	2	0	4			2.91
42114	1	3	3			4.12																				2
42115	1	0	3			2.33
42116	2	1	1			0.56																				2
42117	1	6	2	0		1.13		85					121.8	20.22	67.1											2						38
42118	2	23	3		1	2.5	2	11	2	2		11	157.8	21.73	79.8	2		94	50	96	44	94	52			2	4.8	85	4.718	2.45	14.7	91	2.776	2			1	6	180	2			2			2			180
42119	2	38	3		2	0.46	2	36	1		1	31	161	37.42	121.6	2		132	82	132	86	136	78			2	5.5	110	6.106	25.41	152.46	49	8.16	2			2			2			2			2			360
42120	1	72	5		5	5		184	2	2		16	173.3	23.57	92.2	2		132	74	136	70	130	70			2	5.9	113	6.273	5.87	35.22	70	6.273	2			2			1	7	20	1	3	120	2			240
42121	2	16	3	10		2.18		109				22	162	32.73	107.2	2		102	66	114	54	114	68			2	4.2					38		2			1	2	15	1	1	15	2			2			900
42122	2	0	3			5
42123	1	61	2		4	1.25		76	1			64	170.2	26.51	94.3	1	1	160	84	152	86	146	80			2	4.7	115	6.384	6.73	40.38	48	13.1	2			2			1	7	240	2			1	7	120	9999
42124	1	66	4		4	5		81	1		1	18	170.8	28.14	100.2	1	1	126	80	122	82	124	72			1	5.6					48		1	1	60	1	1	30	2			1	2	50	1	1	30	180
42125	1	80	4		1	2.36		318	1			21	175.4	31.14	108.2	1	1	134	76	136	78	130	78			2	5.7					46		2			2			2			2			2			180
42126	1	50	3		4	5		122	1		2	35	176.9	31.38	108.4	2		124	72	120	70	122	72			2	5.6					38		1	5	300	1	5	300	2			2			1	2	10	240
42127	2	60	2		2	1.26		34	2	2		14	163.6	28.77	106.4	1	1	138	66	130	72	124	68			2	5.2	88	4.885	6.92	41.52	58	5.995	2			1	2	30	2			2			1	3	20	15
42128	2	11	3	4		4.12		27					155.8	24.76	77			108	70	108	74	104	78			2
42129	2	11	3	4		1.09		33					139.7	14.24	59			92	54	96	56	90	50			2						63
42130	2	41	3		3	5	2	46				36	172.1	23.33	85.3	2		108	62	98	62	100	70			2	5.1					57		2			2			2			2			1	3	25	540
42131	1	28	3		3	1.06		257	1		5	16	172	22.11	75	2		94	48	94	46	100	48			2	5.3					57		1	5	60	1	5	480	1	2	30	2			2			120
42132	2	37	3		5	1.08	2	91	1			29	157	45.48	121.2	2		102	76	100	70	102	70			2	5.7	108	5.995	40.34	242.04	46	10.658	2			2			2			2			2			420
42133	2	63	1		4	5		82	1		2	53	153.7	31.03	99.4	1	1	146	44	146	54	150	52			2	5.9					47		2			1	5	20	2			2			1	5	20	180
42134	2	27	1		3	1.31	1	46	1			8	141	22.74	70.4	2		106	60	104	52	106	54			2	5.3	80	4.441	3.75	22.5	65		1	5	120	1	5	60	1	4	20	2			2			120
42135	1	50	3		2	2.88		88	2	1		28	176.5	23.72	91.7	1	2	138	84	146	90	142	90			1	10.5	293	16.264	12.88	77.28	42		1	3	180	1	3	30	2			2			2			300
42136	1	10	4	3		1.83		137					138	13.55	52.8			112	50							2						76
42137	1	39	3		4	5		149	1		2	25	175.2	24.96	92.4	2		126	82	120	60	116	62			2	5.3					50		2			2			2			2			2			720
42138	2	19	4	13		0.33		172					160.5	30.05	96.8	2										2								2			1	2	10	2			2			1	3	20	180
42139	1	18	1	11		1.45		142				14	162.9	46.69	124.9	2		128	54	112	66	110	66			2	5.4					32		2			2			1	5	60	1	2	60	1	3	55	480
42140	2	2	3			2.06							98.3	17.39	53.7											2
42141	2	16	4	10		0.36		66				12	164.1	17.9	64.4	2		102	70	96	70	100	70			2	5.4	93	5.162	8.63	51.78	52	4.385	2			2			2			2			2			180
42142	2	8	1	2		4.53		31					131.1	16.12	60.9			100	54	102	58	106	48			2						66
42143	2	53	3		2	4.64		89	2	1	1	36	155.4	28.82	90.3	2		144	74	148	78	140	80			2	5.5					55		2			1	5	480	1	7	45	2			2			120
42144	2	51	1		2	0.58		21	1			50	152.5	23.74	91	2		116	78	120	80	114	78			2	5.7	94	5.218	16.26	97.56	27	8.771	1	1	60	1	2	30	1	2	60	2			2			240
42145	1	16	3	9		2.42		207				8	172.3	18.93	69.7	2		104	36	100	40	100	36			2	4					56		2			1	2	120	2			1	3	60	1	5	60	300
42146	1	55	1		1			143	1			36	171.9	24.4	89.9	2		94	64	98	60			98	62	2	5.4					35		1	6	240	2			2			2			2			300
42147	2	72	1		1	0.61		138	2	2		18	153.4	42.03	129.1	2		162	58	152	70	144	62			2	5.5					42		2			2			2			2			2			120
42148	1	3	2			4.25																				2
42149	2	2	3			4.97																				2
42150	2	12	3	6		3.11		29				6	150.4	16.45	66.9			114	70	112	64	106	68			2	5.4	106	5.884	20.6	123.6	74	5.384	2			2			2			1	5	30	1	5	20	420
42151	2	32	2		2	4.26	2	147	2	1		16	165.5	31.03	105.6	2		108	66	112	62	108	66			2	5.6					49		2			2			1	4	60	2			2			240
42152	2	49	4		2	1.51		92	2	1		13	169.5	32.06	110.4	2		118	82	116	80	114	80			2	5	91	5.051	15.71	94.26	42	5.718	2			1	5	15	2			2			2			120
42153	1	11	4	4		0.3		10					146.3	17.61	61.8			104	58	102	64	100	62			2						71
42154	1	75	3		1			100	2	2		25	176.1	25.31	97.9	1	1	180	76	168	76	166	72			1	6.4	226	12.545	47.52	285.12	32		2			2			2			2			2			720
42155	1	0	1			1.41
42156	1	6	1	0		0.68		18					117.6	15.47	55											2						52
42157	2	67	3		5	5		48	2	1	1	14	159.4	28.42	98.3	2		118	58	114	50	104	40			2	5.5	87	4.829	10.6	63.6	64	4.385	2			2			1	6	30	2			1	6	20	300
42158	2	9	4	3		1.37																				2
42159	2	43	3		5	5	2	64	1		1	13	166.8	24.19	86.5	2		126	76	128	80	124	74			2	5.8					82		2			2			2			1	3	60	1	2	120	120
42160	2	43	1		1	0.03	2	18	2	1	2	28	154.9	30.47	98.3	2		112	62	108	62	110	64			2	6.5	128	7.105	20.15	120.9	53		2			2			2			1	3	30	2			240
42161	1	72	3		3	0.81		130	1		1	18	173	28.9	111.2	2		130	68	124	70	130	68			2	5.4					48		1	4	480	1	5	360	2			1	2	240	2			120
42162	2	2	1			1.13							90.5	15.87	45.5											2
42163	1	24	2		3	1.34		164	1		12	27	175	43.36	131.1	2		130	58			130	62	134	58	2	5.4					36		1	6	360	2			2			2			2			300
42164	1	60	1		4	1.18		189	1		2	18	159	29.11	99.8	2		144	82	144	82	140	80			2	5.9					30		1	5	240	1	5	120	2			2			2			120
42165	1	67	4		1	0.71		160	2	1		26	166.8	36.16	119.5	1	1	170	92	176	94	168	90			2	6.7	120	6.661	11.9	71.4	40	9.881	1	7	60	2			2			2			2			300
42166	1	22	4		4	3.32		271	1		3	32	177.7	24.89	88.1	2		96	66	112	66	108	70			2	5.4					58		2			2			2			2			2			360
42167	2	80	3		3	2.84			2	1	1	56				1	1	150	78	144	74	148	80			2	6.1	145	8.049	231.67	1390.02	65		2			2			2			2			2			720
42168	2	23	2		3	0	2	96	2	1	3	12	163.9	18.58	73.6	2		98	56	90	52	90	56			2	5.3					52		1	6	60	1	6	540	2			2			2			180
42169	1	7	3	0		1.06		61					126.4	20.15	68.5											2						51
42170	1	79	3		2	1.2		95	1			15	170.3	28.96	112.1	2		110	62	110	56	110	54			2	6					53		2			2			2			2			2			300
42171	1	41	2		3	2.36		124	1		12	19	165.9	37.71	119	2		122	76	116	74	122	72			2	5.7					45		1	5	600	2			2			2			2			120
42172	2	71	4		3	3.65		166	2	1		38	152.6	34.31	110.3	1	1	110	52	108	54	110	46			1	6.9	145	8.049	9.07	54.42	88		2			2			2			2			1	4	30	240
42173	1	50	5		5	5		171	1		1	25	184.3	27.14	101.5	2		136	78	136	76	130	80			2	5.8	122	6.772	20.56	123.36	47	7.272	2			2			2			2			1	4	45	480
42174	2	11	4	5		0.67		68					153	19.48	63.2			114	46	120	52	120	34			2						52
42175	2	31	3		4	5	3	47	1		4	16	165.2	20.3	74.1	2		112	64	108	68	116	68			2	4.4					51		2			1	1	60	2			2			1	1	60	420
42176	2	11	4	5		0.95		104					145.7	18.09	63			96	54	98	54	96	48			2						76
42177	2	34	1		4	3.69	2	46	2	1	1	10	158	34.85	107.5	2		128	76	128	68	116	66			2	5.6	109	6.051	24.85	149.1	48	5.607	2			1	2	20	2			2			1	4	30	480
42178	2	6	3	0		2.02		56					123.9	15.11	56.1											2						67
42179	1	30	3		4	1.26		246	2	1		26	175.2	41.67	131	1	2	122	70	126	70	122	60			2	5.3	101	5.607	16.93	101.58	34	7.161	2			2			2			2			1	4	40	720
42180	1	74	3		3	3.57		24	1			26	164.5	37.21	123.2	2		136	58	116	52	114	60			1	6.6					54		2			1	2	300	2			2			2			300
42181	1	80	3		1			56	1			31	174.9	25.47	104.4	2		126	48	116	54	110	56			2	5.9					42		2			2			2			2			2			120
42182	1	4	5			2.07							103.3	13.59	43											2
42183	2	41	3		3	4.38	2	8	1		4	23	169.8	26.91	100.2	2		110	62	106	66	110	60			2	5.7	116	6.439	11.53	69.18	41	6.661	2			2			2			1	4	60	1	4	60	360
42184	1	2	4			2.18							91.5	16.84	48											2
42185	1	57	3		4	1.96		184	1			17	176.8	29.78	114.6	2		128	82	120	84	118	80			2	5.3					59		1	1	90	1	7	30	2			2			2			360
42186	2	7	4	1		0.51		149					125	15.68	56.3											2						59
42187	2	52	4		3	1.96		95	1		1	10	169	24.33	89.5	2		116	70	104	74	122	72			2	6.2	89	4.94	6.81	40.86	42	3.608	2			2			2			2			2			480
42188	2	4	3			1.65							103.9	15.38	49.3											2
42189	1	50	1		1	1.41		94	2	1	1	20	160.2	25.76	93.1	2		126	76	120	74	112	70			2	8.7	140	7.771	9.93	59.58	37		2			1	5	480	2			2			1	7	60	60
42190	1	80	3		3	1.31		151	1			18	172.1	28.6	112.1	1	1	134	68	134	66	128	66			1	6.1					38		1	5	240	1	3	120	1	6	120	2			2			240
42191	1	3	5			0.4							97.5	16.73	51.2											2
42192	2	16	4	11		3.41		338					158.5	41.4	106	2		112	90	104	74	118	80			2								2			1	5	12	2			2			2			420
42193	1	61	3		4	5		52	1		1	23	172.6	37.8	129.6	1	1	130	76	134	70	130	74			2	5.5					52		2			2			2			2			2			600
42194	2	6	4	0		0.41		23					120.7	18.94	59.2											2
42195	1	4	1										97.2	16.3	48											2
42196	2	9	1	3		2.22		112					134.6	22.58	78			110	56	108	44	108	44			2						43
42197	1	65	1		4	2.19		88	1			204	167.1	28.47	99	1	1	148	76	142	64	136	70			2	5.9	122	6.772	19.5	117	58	8.771	1	3	60	1	3	120	2			1	2	20	1	3	60	30
42198	2	26	1		4	2.28	2	174	1			45	161.2	37.94	107.9	2		114	56	116	58	106	52			2	5.7	113	6.273	27.17	163.02	44	6.828	2			1	1	600	1	3	60	1	2	60	1	1	30	240
42199	2	20	3		4	0.24	2	19	1		4	7	166.5	19.08	72.2	2		102	62	102	60	100	70			2	5.1					78		2			2			2			2			2			120
42200	1	65	3		3	1.71		202	1		1	18	168	33.45	112.5	2		116	50	122	62	112	58			1	6.4					28		2			2			2			2			2			60
42201	1	34	5		5			62	2	2		13				2										2	5.6					53		2			2			2			2			2			180
42202	2	30	3		5	5	2	107	1		1	10	168.9	19.39	67.6	2		106	68	100	72	106	76			2	4.8	89	4.94	4.31	25.86	80	5.051	2			2			2			1	2	90	1	3	30	420
42203	2	11	3	6		0.73		164					143.1	18.17	61.4			100	48	100	46	104	46			2						50
42204	2	17	1	15		5		134				12	165.7	26.11	80.5	2		106	50	94	46	102	46			2	5					52		2			2			2			1	4	120	1	4	10	600
42205	1	13	4	7		2.42		89				20	140.8	16.19	59.7			82	42							2	5.3					55		2			2			2			1	3	10	2			600
42206	2	56	1		4	1.24		109	1			89	148.3	31.78	100	2		120	64	120	70	122	70			1	6.8					52		2			2			2			2			2			480
42207	2	5	3			5							113.9	15.57	51											2
42208	2	14	1	9				141					155.5	40.36	118.7			116	62	114	62	118	64			2								2			1	3	15	2			2			1	6	40	600
42209	2	17	3	10		5		171				13	172.5	24.9	84	2		106	68	102	70	106	78			2	5.1					55		2			1	6	60	1	5	10	2			2			480
42210	2	25	3		2	0.23	2	238	1		4	22	162.3	31.47	100.2	2		114	70	110	70	114	68			2	5.3	105	5.829	14.76	88.56	48	9.326	2			2			2			2			2			600
42211	2	61	3		5	3.65		52	1		1	19	162.1	25.57	90.1	2		140	74	138	78	142	78			2	5.5	114	6.328	5.12	30.72	55		2			2			1	7	240	2			2			300
42212	1	50	3		4	5		234	1		4	28	171.7	32.02	104.3	1		138	84	134	82	134	80			2	5.6					43		2			2			2			2			2			240
42213	2	15	3	9		5		389				13	160.5	16.38	61.7			96	72	100	72	100	70			2	5.1	109	6.051	9.24	55.44	68	8.327	2			2			1	2	20	2			1	4	60	660
42214	2	16	3	10		4.29		60				7	155.9	20.98	71.4	2		104	80			108	82	106	86	2	4.8					58		2			2			2			1	1	75	2			540
42215	1	77	2		2	0.18		109	1		1	17	164.6	30.89	110	2		126	72	130	68	126	72			2	5.7					60		2			2			1	6	30	2			2			480
42216	2	2	3			2.5							89.6	16.44	46.7											2
42217	2	80	3		3	3.37						25	156.5	26.5		1	1									2	5.9	132	7.327	12.24	73.44	72		2			2			2			2			2			720
42218	1	6	2	0		4.64		113					115.9	16.15	56.9											2						68
42219	2	18	3	13		3.77		70				11				2										2	5.1	96	5.329	13.64	81.84	56		2			2			2			1	3	60	1	3	60	300
42220	1	69	3		4	1.61		85	1		1	22	172.9	28.57	108.7	1	1	122	72	116	68	114	64			1	9.3					38		2			1	5	240	2			2			1	3	180	120
42221	1	4	3			0.99							101.3	15.79	51.9											2
42222	2	10	5	3		1.09		142					143.6	17.31	61											2						65
42223	1	2	4			2.54							86.1	18.08	51.2											2
42224	1	23	3		4	0.58		150	1		12	6	177.1	25.38	83.2	2		110	74	110	76	110	74			2	4.7	98	5.44	4.78	28.68	34	2.887	2			1	3	180	2			1	2	60	1	3	120	480
42225	1	0	1			1.92
42226	2	0	3			2.02
42227	1	12	3	5		5		136				9	168.2	21.14	76.2			110	34	108	28	112	38			2	5.4					51		2			1	3	120	1	2	45	1	2	60	1	3	120	420
42228	1	5	3			5							110.2	15.89	53.6											2
42229	1	25	4		3	3.3			1		4		174.7	22.9	75	2		124	40							2								1	5	360	1	5	30	2			1	3	60	2			480
42230	2	5	2			0.95							108.2	14.95	47.7											2
42231	1	0	4			1.42
42232	2	61	2		4	1.36		72	2	1		26	158	31.77	99.5	2		146	90	142	88	138	86			2	5.4					43		2			2			2			2			2			120
42233	1	52	2		1	3.23										2										2								2			2			2			2			2			180
42234	1	56	3		5	5		87				31				1	1									2	5.7	96	5.329	23.26	139.56	49		2			2			2			2			1	1	240	60
42235	2	4	2			1.47							101.5	15.72	50.5											2
42236	1	6	3	0		3.77		91					124.9	15.96	58.8											2
42237	1	63	5		5	2.92		73				20	172.7	23.77	93.5	2										2	5.5	111	6.162	5.73	34.38	43	7.882	2			2			2			2			1	4	15	180
42238	1	30	3		4	3.52		198	1		2	11	170.2	22.78	81.2	2		102	72	100	72	100	70			1	10.8	226	12.545	1	6	50		2			1	3	120	2			1	1	45	1	4	90	240
42239	1	58	3		5	5		35	1		2	42	162.5	31.55	100.7	2		112	70	112	70	114	72			2	5.3	94	5.218	11.88	71.28	52	6.328	2			2			2			1	2	40	1	1	300	540
42240	2	46	3		5	5		167	1		2	19	156.1	29.06	98.4	2		128	80	128	80	128	78			2	5.2					48		2			1	1	60	2			2			1	3	45	240
42241	1	0	1			1.08
42242	1	0	1			1.41
42243	1	11	2	4		3.11		121					144.9	15.57	59			104	40							2						54
42244	1	40	2		3	2.04		104	1		4	22	160.2	25.05	88.7	2										2	5.2					54		1	4	180	1	6	120	1	7	90	2			1	3	90	150
42245	2	17	2	13		3.11		90				12	159	32.87	102	2		104	46	100	48	106	54			2	5.2					50		2			2			1	7	30	1	4	120	1	4	30	180
42246	2	36	1		1	0.96	2	114	2	1	1	12	154.7	35.39	112.2	2		110	68	102	64	106	68			2	4.6					37		2			2			2			1	5	60	2			120
42247	2	6	3	0		1.93		58					119.9	17.04	57											2						61
42248	2	27	3		5	5	2	39	1		2	17	162.3	30.33	102.7	2		108	46	112	44	108	50			2	5					52		2			2			2			1	3	30	1	2	20	540
42249	1	35	4		4	2.04		268				14	175.8	26.56	95	2										2	5.4	95	5.273	6.86	41.16	60	6.939	2			1	3	660	2			2			1	4	30	30
42250	1	16	1	9		3.52		227				11	165.8	15.31	63	2		96	66	96	64	94	68			2	5					37		2			1	2	60	2			2			1	2	60	840
42251	1	43	1		1			192	1		3	37	171.3	27.23	95.5	2		124	90	126	86	126	88			2	5.3	98	5.44	13.82	82.92	46	6.217	2			2			1	6	180	2			2			120
42252	2	21	4		4	1.16	1	107	1			9	166.8	32.06	108.5	2		122	64	116	60	114	62			2	5	77	4.274	14.01	84.06	67		2			2			2			2			1	1	120	360
42253	2	1	2			1.34																				2
42254	2	2	1			1.89																				2
42255	1	68	3		3	1		136	1			20	164.1	25.03	96.7	2		144	64	140	68	126	66			2	5.5					32		2			2			2			2			2			180
42256	2	0	3
42257	1	19	1	12		1.45		85				14	164.7	42.65	128.5	2		120	60	118	54	106	56			2	4.7					33		2			1	5	480	2			2			2			420
42258	2	2	4			0.99							98.2	18.98	55.4											2
42259	2	80	1		1	2.1										2										2								2			2			2			2			2			30
42260	1	59	3		1			98	1			32	180.9	31.96	109.4	1	1	114	70	116	70	116	72			2	6	121	6.717	16.64	99.84	32	12.545	2			2			2			2			2			90
42261	1	2	3			2.42							95.6	17.73	51.1											2
42262	1	50	3		3	5		214	1		1	29	180.1	29.78	108.8	2		136	82	126	82	130	84			2	5.4					35		1	2	60	1	5	120	2			2			1	1	45	720
42263	2	50	3		4	5		38	2	1		21	166.9	42.86	131.2	2		114	66	112	66	102	70			2	7.1					37		2			2			2			2			2			540
42264	2	10	4	5		0.29		28					141.3	16.63	60.6			104	64	100	60	102	66			2						44
42265	1	60	2		3	5		147	1		2	13	173.8	31.22	108.3	2		124	76	124	82	114	80			2	5.6	93	5.162	6.28	37.68	54	7.716	2			2			2			2			2			660
42266	2	3	4			2.54							93.9	16.79	49.5											2
42267	1	19	3	15		1.62		222				11	185.9	24.8	89.8	2		116	74	108	74	108	70			2	5.1	101	5.607	5.96	35.76	42	5.773	1	4	120	1	5	60	1	7	60	1	7	120	2			180
42268	1	31	3		3	1.41		119	1		1	19	173.8	28.67	100	2		118	78	112	72	112	70			2	5.8	95	5.273	8	48	56	8.16	1	5	90	1	5	240	2			2			2			90
42269	2	69	2		1	2.43		20	2	2		29	156.4	27.88	102.3	1	1	160	66	154	64	150	66			1	9.7					43		2			2			1	1	120	2			2			180
42270	1	0	2			4.08
42271	1	4	4			0.73							117.1	15.24	48.4											2
42272	1	8	4	2		1.21		130					136.8	22.82	78.6			100	54	96	50	90	40			2						44
42273	1	37	5		4	0.57		215	2	1	2	13	178.7	20.79	81.1	2		128	80	120	86	126	80			2	5.3					67		2			1	3	240	1	5	180	2			2			120
42274	2	22	2		4	1.73	2	60	1		3	7	156.4	24.16	73.5	2		92	62	90	60	94	66			2	5.5					37		2			1	3	60	1	7	60	2			2			300
42275	2	63	2		5	1.02		32	1		1	17	168.2	25.41	98.5	1	1	118	70	108	68	118	68			2	6.1	121	6.717	11.64	69.84	55	12.157	2			2			2			1	7	30	2			120
42276	2	67	3		2	1.06		27	2	2		111	146.4	27.76	95.7	2		168	82	162	76	160	78			1	6.4					38		2			2			2			2			1	2	10	960
42277	2	0	3			1.17
42278	1	4	3			5							101.3	15.1	51.1											2
42279	2	8	3	2		5		89					127.9	16.87	63			100	60	96	60	92	56			2						69
42280	2	58	3		3	3.65		17	2	2		29	154.7	19.81	73.7	2		106	68	108	66	116	62			2	5.5					70		2			1	5	20	2			2			2			420
42281	2	24	1		5	5	2	74	1		5	17	166.2	21.61	80.1	2		108	68	106	60	104	56			2	5	92	5.107	3.68	22.08	64	5.995	2			2			2			2			1	5	45	660
42282	1	9	4	3		0.29		46					138.1	21.34	71.9			110	40	106	38	110	32			2						56
42283	2	41	1		3		2	168	1		8	140	145.2	34.91	104.3	2		102	72			100	76			2	6.4	141	7.827	16.39	98.34	55	17.319	2			1	2	300	1	7	60	2			1	2	60	120
42284	2	51	1		1	3.4		56	1		3	15	159	24.13	86.8	2		112	66	112	60	114	64			2	5.4	97	5.384	9.24	55.44	74	4.663	2			1	6	480	2			2			2			120
42285	2	61	2		5	1.66		25	1		2	16	158.8	27.04	93.2	2		124	70	130	70	120	68			2	5.5	99	5.495	9.58	57.48	76	5.384	2			2			1	4	30	2			2			60
42286	1	12	3	6		5		152				12	155.6	16.65	61.2			96	60	96	60	94	58			2	5.1	84	4.663	2.35	14.1	73	9.659	2			1	4	90	2			1	3	90	2			360
42287	2	66	4		4	2.6		178	1		1	40	165	24.83	93.4	2		116	68	122	64	112	64			2	6.6	123	6.828	14.29	85.74	65	6.606	2			1	5	180	2			2			1	5	45	300
42288	2	51	2		2	5		23	1		3	19	153.5	20.88	74	2		120	78	128	78	124	78			2	5.4					80		2			2			2			2			1	3	30	480
42289	2	9	3	3		1.31		101					148.7	19.63	77.5			90	48							2
42290	1	4	1			0.18							110.6	20.85	65.7											2
42291	2	70	3		5	4.64		77	2	1	1	22	163	38.2	125.5	2		118	74	116	84					2	6	107	5.94	29.06	174.36	41	8.271	2			2			1	1	30	2			1	5	60	300
42292	2	60	3		5	5							164.5	29.79		2										2								2			2			2			2			1	4	30	240
42293	1	12	3	5		4.48		100				15	144.5	23.56	77.7			106	42	108	44	108	48			2	4.9					34		2			2			2			1	1	30	1	3	45	540
42294	1	63	1		4	1.71		29	1		2	11	169.1	22.56	85.7	2		116	74	120	78	128	78			2	5.7	104	5.773	3.4	20.4	72	5.495	2			2			2			2			2			120
42295	2	75	4		3	4.09		148					162.1	27.52	94.5	1	1	172	68			160	68	164	74	2								2			2			2			2			2			120
42296	2	80	3		3			31	1		1	10	154.3	21.55	77.5	2		120	46	114	46	120	46			2	5.4	95	5.273	4.23	25.38	64	4.885	2			2			2			2			1	7	20	180
42297	2	65	3		3	4.67		114	2	2		35	157.8	26.59	93.6	1	1	112	74	118	68	116	74			3	5.7	144	7.993	26.24	157.44	50	12.989	2			1	5	180	2			2			2			360
42298	2	57	1		3	1.71		117	1		2	29	155.6	23.83	85	2		142	62	132	66	134	66			2	5.6					75		2			1	5	300	2			2			1	3	60	240
42299	1	40	4		3	2.19		259	1		3	23	181.8	28.47	97.7	2		110	68	110	62	110	56			2	5.6					34		1	5	360	1	5	120	1	2	10	1	1	180	1	7	60	120
42300	2	75	5		5	0.58		116	2	1		11	159.9	27.46	95.9	2		114	82	124	82	114	78			2	6.3					62		2			1	6	45	1	5	45	2			1	6	45	600
42301	2	12	1	5		1.04		190				18	154.7	25.99	78.5			112	54	112	54	100	58			2	5.1					50		2			1	3	30	1	5	10	1	5	45	2			480
42302	1	1	4			4.26																				2
42303	2	0	1			0.68
42304	2	26	3		2	0.62	2	136				25	158.1	34.21	105	2										2	5	106	5.884	14.96	89.76	30		2			2			2			2			2			480
42305	1	17	3	12		2.06		46				18	191.6	19.01	74.7	2										2	6					56		1	3	480	1	3	120	1	7	120	1	2	360	1	3	300	120
42306	1	12	4	5		2.78		111				9	154.5	30.79	91.2			106	64	102	60	98	64			2	5.3					49		1	3	20	1	3	60	2			1	3	60	1	3	60	420
42307	2	66	3		3	1.71		36	1			29	161.2	33.36	114.6	2		126	66	128	70	126	64			1	8					42		2			1	3	180	1	1	15	2			2			420
42308	2	23	4		3	1.39	2	179	2	2		16	158.9	20.44	73.6	2		114	56	114	54	116	58			2	5.4	84	4.663	30.39	182.34	60	4.552	2			2			2			2			2			120
42309	2	58	1		3	3.13		71	1		1		163	33.16	108.6	1	1	114	60	104	54	104	58			1	6.4	87	4.829			48		2			2			2			2			2			120
42310	1	53	3		5	5		71	1		2	11	188	29.62	108.9	1	1	124	88	120	84	130	80			2	5.1					42		2			1	3	30	1	5	30	1	7	60	2			540
42311	2	67	3		4	5		59	1		2	50	161.3	25.48	87.6	2		128	64	118	76	128	64			2	5.4	109	6.051	13.61	81.66	68	6.772	1	2	240	1	7	120	1	2	30	2			1	5	90	600
42312	2	35	4		3	5	2		1		1		174.2	43.96	120	2		120	74	120	70	116	72			2								2			2			2			2			1	3	30	600
42313	1	6	4	0		0.1		51					115.3	14.89	51											2
42314	1	3	4			2.12							106.5	14.99	48											2
42315	2	33	3		4	1.84	2	66	1		6	23	153.5	19.95	74.3	2		112	64	112	68	98	66			2	4.8	38	2.109	3.2	19.2	61	3.164	2			1	5	480	2			2			2			180
42316	1	59	4		2	0.46										2										1								2			2			2			2			2			480
42317	2	11	1	5		4.23		177					160.3	19.93	71.7			98	46	96	50	92	48			2						50
42318	1	38	3		3	0.93		356	1		6	23	177.2	22.61	79.8	2		128	86	126	84	126	86			2	5.8	126	6.994	5.91	35.46	62		1	5	300	1	5	120	1	1	10	1	2	60	1	2	60	120
42319	1	79	4		1	0.99		59	1				173.5	24.92	99	1	1	146	62	146	62	152	56			2								2			2			2			2			2			360
42320	2	16	3	10		5		240				20	161.5	21.85	71.4	2		108	70	108	62	108	74			2	5.5	100	5.551	9.55	57.3	51		1	1	90	2			2			1	6	180	1	3	180	480
42321	2	62	3		4	4.95		60	2	2		17	165.9	29.21	100.7	1	1	140	80	142	82	146	80			1	4.9	93	5.162	8.16	48.96	64		2			2			2			2			2			540
42322	2	9	3	3		0.81		39					139.3	17.83	58.9			94	64	94	56	92	64			2						43
42323	1	13	4	8				110				16	160.3	41.87	120.4					118	78					2	5.8	114	6.328	116.74	700.44	36	7.882	2			2			2			1	7	60	1	1	300	780
42324	2	8	3	3		5		50					132.9	25.36	83.1			106	54							2						39
42325	1	13	4	5		1.94		229				13	169.1	18.22	66.4			104	64	108	72	102	72			3	5.3	97	5.384	12.67	76.02	57
42326	1	6	1	0		2.82		101					127.2	19.22	68											2						38
42327	1	0	4			0.14
42328	1	35	3		2	4.01		30	1		3	16	174.9	27.23	92.5	2		138	78	138	76	138	70			2	4.9					35		1	5	180	1	5	240	1	7	30	1	1	30	1	1	60	180
42329	1	80	3		3	0.96		152	1			20	176.7	22.77	97.5	2		148	64	152	60	150	64			2	5.7	102	5.662	6.76	40.56	42	12.434	2			2			2			2			2			300
42330	2	80	3		2	5		112	2	1		20	151.3	25.07	88.5	1	1	112	50	110	46	126	42			2	5.5					62		2			2			2			2			2			480
42331	2	31	1		4	2.45	2	120				33	168.3	32.66	109.6	2		112	60	116	64	108	62			2	5	96	5.329	16.4	98.4	52		2			2			2			2			2			240
42332	2	61	4		4	5		34	2	1	1	17	168.6	28.04	91.3	1	1	160	92	156	92	156	94			2	5.7					94		2			2			2			1	2	90	2			240
42333	2	31	3		4	2.42	1	29	1		6	6	161.9	24.07	96.5	2		106	60	100	58	102	56			2	4.7					44		2			2			1	4	60	2			1	4	30	60
42334	1	6	4	1				44					110	14.63	47											2						52
42335	1	28	3		3			109	1		5	10	177.7	23.75	85.3	2		130	74	118	64	118	60			2	5.7					33		1	6	120	1	6	480	1	3	180	2			1	4	20	180
42336	1	2	1			1.07							91.3	16.92	47											2
42337	2	12	1	6		1.66		108				7	156	20.26	75.1			104	58	104	60	104	60			2	5	94	5.218	9.1	54.6	61	5.495	2			2			2			1	5	60	1	1	45	420
42338	1	64	4		4	2.14		190	1			16	177.1	47.09	156.6	1	1	144	62	140	60	140	72			1	10.6					56		2			2			2			2			2			480
42339	2	8	5	2		0.63		148					134.3	14.8	51.5			112	56							2						72
42340	2	60	1		1	0.87		109	1		1	11	149.9	32.35	108.5	1	1	144	70	138	68	134	58			2	5.1	90	4.996	7.5	45	61	10.214	1	3	30	1	4	90	2			2			2			180
42341	2	11	2	3		0.47		113					150.7	18.67	72.7			104	74	106	70	102	72			2						60
42342	1	80	3		4	2.23		70	2	1		20	172.7	29.27	110	1		182	52	164	60	164	62			2	5.4	111	6.162	8.16	48.96	41	8.215	1	7	120	1	7	120	2			2			2			180
42343	1	0	1			1.61
42344	1	20	3		3	5		100	1		10		176.3	21.97	79.3	2		114	68	106	54	114	70			2								1	5	300	1	5	180	2			2			2			180
42345	2	35	4		5	1.45	2	329	2	2		14	157.2	27.6	82.9	2		96	60	94	72	96	66			2	5.4					53		2			2			2			2			1	3	45	420
42346	1	54	3		3	5		37	2	1		20	167.6	30.3	110.9	1	1	120	54	118	62	112	54			3	6.6	114	6.328	7.09	42.54	45		2			2			2			2			1	4	45	600
42347	1	6	4	0		3.59		166					120.4	20.01	60.4											2						46
42348	1	23	4		5	2.88										2										2								2			2			2			1	3	60	1	3	60	600
42349	1	19	5	15		0.15		297				14	191.9	21.7	82.5	2		90	0	106	44	108	50			2	5.5					73		1	4	120	1	5	20	1	5	20	1	4	120	1	1	120	720
42350	2	47	3		4	1.75		154	1		1	21	156.3	21.86	81.2	2		110	70	108	62	110	66			2	5.4					71		2			1	5	210	2			1	1	15	1	1	30	60
42351	2	42	3		5	3.77	2	43	1		1	72	160.6	28.07	89.4	1	2	126	76	116	80	124	80			2	4.8					45		2			1	2	30	2			2			2			360
42352	1	60	1		2											2										2								2			1	2	180	2			2			1	4	60	180
42353	1	0	3			1.25
42354	1	2	3			0.9							88.9	15.56	50.7											2
42355	1	0	1			0.54
42356	2	35	4		4	5	2	57	1		1		167	24.6	83.4	2		112	66	106	62	110	68			2								2			2			2			2			1	1	90	540
42357	2	25	3		4	4.38	2	106	2	1	1	9	145.8	24.56	72	2		112	80	116	72	110	76			2	5.5	92	5.107	8.01	48.06	61	5.495	2			2			2			1	5	60	1	3	30	180
42358	2	64	1		1			113	2	1		18	149.4	30.6	93.7	2		114	64	108	62	108	60			2	5.8	94	5.218	20.05	120.3	56	6.883	1	7	10	2			2			2			2			180
42359	1	14	3	8				128				13	174.1	20.82	68			118	50	124	52	118	54			2	5.3	102	5.662	8.7	52.2	56	5.662	2			1	3	60	2			1	4	90	1	3	90	540
42360	2	9	4	2		0.95		65					145.3	31.31	90.9					110	66					2						41
42361	2	38	3		4	1.16	2	144	1		2	8	172.3	19.74	73.9	2		94	58	100	56	102	62			2	5.2					51		1	1	180	1	5	240	2			2			2			480
42362	1	16	3	11		0.73		198				28	163.8	25.05	88.3	2		124	56	124	60	122	56			2	5.5					35		2			2			2			1	3	60	2			900
42363	1	17	4	11				348				22	180.2	33.63	106.5	2										2	5.4	87	4.829	20.76	124.56	47		2			2			1	5	10	1	5	180	2			720
42364	1	77	1		1	1.81		121	1		2	27	154.6	27.91	98.8	1	1	158	94	140	94	138	92			2	5.3					38		2			2			2			2			2			180
42365	2	58	3		4	3.86		80	2	1		35	154.4	33.98	109	2		130	76	132	72	130	80			2	6	103	5.718	15.9	95.4	59	9.825	2			1	3	240	2			2			2			360
42366	2	47	3		5	5		59	1		1	9	170.4	24.18	77.7	1	2	120	74	120	76	114	72			2	5.2					65		1	5	120	2			2			1	5	120	1	2	60	660
42367	1	1	1			0.7																				2
42368	1	60	2		1	1.67		64	2	1		29	149.5	27.7	90.8	2		130	78	118	72	124	72			2	6.3	123	6.828	9.6	57.6	42	13.933	2			1	5	600	2			2			1	7	60	60
42369	2	80	4		1	0.75		106	1		2	14	164.2	24.85	101.8	1	1	138	62	134	60	124	56			2	5.7	105	5.829	11.76	70.56	65	6.328	2			2			2			2			2			360
42370	1	19	3	15		0.2		187				15	190.4	22.76	84.6	2		100	58	104	56	106	60			2	5					49		1	4	30	1	3	40	1	7	60	1	4	60	2			420
42371	1	10	4	4		2.56		47					135.7	15.42	56			104	74	102	70	100	72			2						75
42372	2	62	4		3	2.86										1										2								2			2			2			2			2			60
42373	2	25	1		4	1.07	2	260				9	161.5	26.49	81.8	2										2	5	85	4.718	14.75	88.5	41		2			1	5	30	1	5	60	2			2			600
42374	2	11	5	5		5		142					155.3	20.98	76.2			102	62	94	66	104	58			2						35
42375	1	21	3		3	2.46		85	1		5	24	187.7	25.2	93	2		118	72	114	70	112	74			2	5.1					47		2			1	5	180	2			1	1	120	1	4	120	300
42376	2	21	5		3	0.52	2	110	1		3	11	158.8	24.27	73.8	2		118	56							2	5	91	5.051	3.94	23.64	63	3.941	2			1	4	60	2			1	6	240	1	2	60	120
42377	1	36	3		3	5		146	1		6	23	176.5	29.28	105.7	2		106	78	100	80	106	78			2	4.7	95	5.273	14.03	84.18	54	5.551	2			2			2			2			2			720
42378	2	78	2		1			78					155.5	26.84		1	1	122	54	122	52	116	54			1								2			2			1	7	300	2			2			120
42379	2	62	2		4	1.23		104	2	2		17	148.5	28.57	84.5	2		126	64	122	64	120	66			2	5.8	89	4.94	11.99	71.94	57	6.883	2			2			2			1	3	35	1	1	180	240
42380	2	3	4			2.22							95.5	15.13	46.4											2
42381	1	24	3		2	0.46		194	1		3	17	169.6	26.49	89.3	2		122	42	120	70	118	60			2	5.7	99	5.495	2.19	13.14	36	3.553	2			1	2	60	1	2	30	2			2			180
42382	2	46	3		3	3.69		64	1			18	178.3	27.56	83	2		98	60	106	58	106	58			2	5.3	90	4.996	4.97	29.82	54	6.55	2			2			1	3	20	2			1	6	30	840
42383	1	23	3		5	0.48		310	1		6	23	170.7	23.34	81.2	2		124	54	122	60	120	48			2	4.5	105	5.829	4.35	26.1	57	5.107	1	5	120	2			1	5	30	1	4	120	2			120
42384	1	23	3		4	4.64		121	1		12	59	180.2	29.44	100.6	1		134	100	128	96	128	96			2	5.8					50		1	2	120	1	3	240	2			2			1	1	60	360
42385	2	5	3			0.81							111.5	15.2	54.5											2
42386	1	12	4	5		0.41		171				16	150	18.93	61.4			92	58	92	52	94	66			2	5.2					65		1	2	30	1	3	15	2			1	5	60	1	4	120	540
42387	1	33	3		3	2.92		180	2	2		25	171.5	27.57	97.2	2		116	82	116	86	108	84			2	5.1					42		1	5	240	1	5	240	2			1	3	20	2			120
42388	1	7	2	1		4.48							128.1	17.67	63.6											2
42389	2	64	3		3			113	2	1	2	12	166.1	22.11	86.4	2		124	60	128	58	122	60			2	5.7					62		1	2	120	1	3	120	2			2			1	3	30	360
42390	2	1	2			0.41																				2
42391	1	25	4		3	0.85		317	1		5	45	183	22.72	79.8	2		118	80	122	78	120	78			2	5.5	90	4.996	3.3	19.8	71	6.495	1	7	240	1	7	240	1	5	45	1	6	60	1	2	45	90
42392	2	65	4		2	0.81			1			31	165.2	49.76	130.4	1	1	154	82	140	80	146	76			2	5					36		2			2			2			2			2			480
42393	1	37	3		3	1.84		318	1		6	46	178.2	28.44	104	2		98	70							2	5.6	131	7.272	12.35	74.1	42		2			2			2			2			2			120
42394	2	80	3		3	1.71										2										2								2			2			2			2			2			480
42395	2	25	4		4		2	212	1		6	17	169.3	35.87	112.6	2		116	54	116	52	114	56			2	5					82		1	3	15	1	3	15	2			1	2	60	1	2	60	300
42396	1	56	2		3	2.14		92	1		1	27	169.3	31.16	109.7	1	1	118	70	106	68	108	64			2	6.7					41		2			2			2			2			2			180
42397	2	1	4			2.27																				2
42398	1	10	4	4		1.85		206					153.9	17.14	58.8			92	62	98	64	100	64			2						62
42399	1	54	5		1			132	1		2	35	171.9	27.99	98.5	2										2	5.3					46		2			2			2			2			1	1	240	120
42400	1	39	3		3	5		62	1		3	10	187.4	25.77	101.7	2		110	84	118	86	118	86			2	5.5					68		1	1	60	2			2			1	1	120	2			120
42401	2	7	5	1		0.53		38					119.4	15.5	57											2						61
42402	2	61	1		4	2.5		27	2	2		20	153.5	24.28	80.2	2		142	66	140	62	146	56			2	5.4	90	4.996	9.13	54.78	53	8.882	2			2			2			2			2			60
42403	1	11	4	4		0.51		127					154.8	24.79	89.2			114	74	116	62	108	56			2						33
42404	1	79	3		3	5		130	1			20	175	23.67	100.7	1	1	196	94	200	90	200	92			1	8.8	149	8.271	1	6	52		2			2			1	5	10	2			2			360
42405	2	71	3		3	1.31		36	2	2		23	159.4	29.05	92.2	1	1	158	64	148	54	138	46			2	5.3					63		2			2			2			2			1	7	90	300
42406	1	62	4		3	0.65			1		1	298	188	26.26	106.7	1	1	120	58							1	5.7	135	7.494	5.39	32.34	60		1	1	120	1	1	180	2			2			2			180
42407	2	62	4		2	1.15		263	1				155.8	18.66	75	1	2	150	60	154	62	148	54			2	5.5	94	5.218					2			2			2			2			2			240
42408	1	5	1			0.88							102.7	16.97												2
42409	2	14	3	8		0.87		137					155	22.56	76											2
42410	2	11	1	4		0.25		155					159.1	33.26	102.2			120	42	118	40	114	40			2						48
42411	2	28	2		3		2	19	2	2		15	149.5	19.46	70	1	1			188	118	192	120	188	114	2	4.3					71		2			2			2			2			2			300
42412	1	5	4			3.39							108.9	17.71	53.5											2
42413	2	31	4		5		2	96					158.9	27.96	87.7	2		110	66	108	64	104	64			2								2			1	4	420	1	4	20	1	2	120	2			60
42414	1	6	1	1				90					118.1	18.14	57.4											2						56
42415	1	37	3		3	4.84		190	1		7	35	176.9	35.18	119.9	2		120	62	116	54	114	48			2	5.4	99	5.495	16.2	97.2	33	6.994	1	6	420	2			2			2			1	1	180	240
42416	1	62	4		4	2.29		151	1			18	167	35.07	116.9	2		114	76	110	72	116	74			2	6					57		2			2			2			2			1	5	60	180
42417	2	9	1	3		0.56		111					131.6	24.54	81.2			106	62	108	64	110	62			2
42418	1	11	2	5		1.47		196					142.3	23.41	78.9			100	60	102	48	100	42			2
42419	2	0	2			3.81
42420	1	57	3		3	5		23	1		3	20	171.8	22.16	84	2		112	66	110	68	118	68			2	5.9					46		2			1	3	120	2			2			1	1	180	240
42421	1	55	1		3	1.83		72	2	1	1	39	166.1	29.61	105.4	1	1	126	72	128	80	128	78			1	6.5	152	8.438	50.65	303.9	43		2			2			2			2			2			120
42422	1	51	1		1	2.26		120	1		10	55	164	23.68	91.6	1	1	162	76	144	62	154	62			1	12	223	12.379	3.66	21.96	46		1	5	240	1	5	120	1	7	15	2			2			120
42423	1	7	4	0		5		109					118.8	15.8	52											2
42424	2	64	4		4	1.07		29	1			81	158.5	30.81	101.7	1	1	132	74	128	70	124	66			1	6.3					44		2			2			2			2			1	3	30	360
42425	2	46	3		4	4.12		110	1		1	23	158	33.21	95.3	2		126	74	132	74	134	74			2	5.3					63		1	7	60	1	7	420	2			2			1	6	60	120
42426	2	73	3		4	1.86		21	1		1	12	161.8	22.19	75.5	2				132	72	122	74	136	72	2	5.3					57		2			2			1	5	30	2			2			360
42427	2	44	3		2	5	2					18				2										2	5.2	102	5.662	8.51	51.06	47		1	7	120	2			2			2			2			120
42428	1	53	3		4			133	1		2	25	179.5	28.31	106	1	1	124	64	120	72	116	68			2	5.7	107	5.94	19.46	116.76	43	5.718	1	5	240	1	5	180	2			2			2			120
42429	1	29	2		3	3.29		83	1		2	31	173.1	25.1	93.1	1	1	130	74	130	66	128	66			2	5.7	122	6.772	11.49	68.94	40	6.939	2			2			2			1	1	240	2			480
42430	1	28	3		3	0.71		392	1			11	171.2	23.88	87	2		106	70	108	74	106	70			2	5.4					62		1	7	240	1	7	240	1	7	240	2			2			120
42431	1	42	3		1	0.96		110				14	156.7	29.28		2										2	4.8	96	5.329	8.63	51.78	52	5.384	2			2			2			2			2			480
42432	2	23	1		2	1.14	2	157	2	2		32	149.2	41.87	112.5	2		114	62							2	5.5	124	6.883	35.18	211.08	33	15.487	2			2			1	7	30	2			2			540
42433	1	53	1		1	0.73		293	1		2	33	173.4	27.31	104.5	1	1	124	56	120	68	122	60			2	5.1					43		2			2			1	7	30	2			2			240
42434	1	22	1		2			118	1		6	17	167.6	23.53	77.5	2		106	52	108	42	106	40			2	5.4	100	5.551	4.8	28.8	56	7.161	1	4	300	1	6	300	1	6	30	1	6	180	1	4	180	240
42435	1	34	1		2	1.18		94	1		5	52	179.9	21.2	83.7	2		180	90	178	94	156	88			2	4.9	97	5.384	7.33	43.98	60	4.829	2			1	4	360	1	7	30	2			1	7	120	240
42436	2	38	2		3		2	122	1		3	20	158	22.71	83.7	2										2	5.4	97	5.384	5.36	32.16	69	5.162	2			2			2			2			2			60
42437	1	52	3		3	0.55		186	2	2		35	168.1	44.17	127.1	2		120	88	114	86	116	88			2	6.2					44		2			1	5	120	2			2			2			600
42438	2	67	1		3	1.14		12	2	1	2	13	159	28.48	98.6	1		106	64	116	62	108	62			2	5.9					38		2			2			2			1	3	20	1	2	20	60
42439	1	28	1		4	0.39		233	1		3	65	160.1	27.47	88.3	2										2	5.1					47		2			1	7	360	1	7	60	1	7	30	1	7	15	240
42440	1	31	3		5	5		214	1		5	11	195.2	24.38	93	2		114	62	116	54	112	62			2	5.1					70		2			2			1	4	30	1	2	120	2			720
42441	1	64	5		3	2.9		120	2	1	1	24	178	30.77	112.5	2		140	70	124	64	126	68			2	5.7					32		1	7	600	2			2			2			1	7	120	0
42442	1	8	2	2		3.9		103					130.4	17.17	57.2			96	40							2
42443	1	7	1	1				86					128.9	24.25	81.8											2						41
42444	2	68	3		3			77	1			19	157	26.37	88.8	1	1	114	70	116	64	114	70			2	5.9					46		2			1	6	360	2			2			2			240
42445	2	36	3		4	4.01	2	10	1		2	9	161.7	30.63	102	2		112	82	120	80	120	76			2	4.8					68		2			2			2			2			1	3	30	660
42446	1	21	1		2	0.31		376	1		4	26	167.1	27.5	89.4	2		116	68	116	66	112	68			2	5.1	109	6.051	32.12	192.72	58	5.551	2			2			2			2			2			180
42447	1	4	3			4.31																				2
42448	1	4	4			1.85							109	17.09	55											2
42449	1	80	3		1	0.69		52	1		1	22	178.3	23.75	98.5	2		154	62	160	70	154	66			2	5.8	104	5.773	4.93	29.58	59	6.55	2			1	7	240	1	7	60	2			2			180
42450	2	80	4		2	1.59		37	2	2			157.8	30		1	1	162	72							2								2			2			2			2			2			180
42451	2	17	3	15		3.77							159.7	33.05		2										2								2			2			2			1	2	30	2			300
42452	1	54	5		4	2.7		160	1			28	176.8	31.58	107.8	1	2	130	84	116	72	130	80			2	5.4	100	5.551	17.14	102.84	45	9.159	2			1	5	30	2			2			1	1	120	360
42453	1	74	3		2	1.06		151	1			24	174.8	35.15	117.7	1	1	138	70	140	72	134	68			2	5.8	133	7.383	38.36	230.16	33	6.828	2			1	7	180	2			2			2			240
42454	2	80	3		2	1.15		61	2	2		53	159.3	21		2		200	66	202	68	196	64			2	5.5	95	5.273	2.1	12.6	58		2			1	1	240	2			2			2			180
42455	1	7	1	1		5		147					126.5	14.31	50.1											2
42456	2	2	4			0.34							95.4													2
42457	1	27	1		3	1.76		145	2	1	6	16	164.9	23.76	83	2		106	50	100	38	102	46			2	5.6	107	5.94	10.29	61.74	54	8.382	2			2			1	6	360	2			2			240
42458	1	7	3	1		2.37		119					128.9	22.09	75.5											2						51
42459	2	57	3		5	5		25	2	1		19	150.8	27	86.1	2		136	70	124	74	128	68			2	5.4					63		2			1	6	60	2			2			1	3	60	300
42460	1	59	4		5	5		66	2	1		18	180.2	41.79	139.2	1	1	138	66	142	62	138	60			1	6.3					34		2			2			2			2			2			720
42461	1	8	3	2		1.41		54					117.2	14.56	51.8			84	40	84	42	82	34			2						73
42462	1	11	5	5		2.17		184					140.5	20.47	73.7											2
42463	2	1	3			5																				2
42464	2	52	1		5	4.24		152	2	1		175	160.6	30.24	101.4	2		104	68							2	5.6					55		2			2			2			2			2			300
42465	1	9	3	3				109					145.2	25.09	83.3			98	66	112	68	100	58			2						35
42466	2	13	1	6				116				9	149	18.83	69.2			120	64	118	70	114	66			2	4.9	90	4.996	13.72	82.32	46	3.941	2			2			2			2			2			420
42467	2	27	3		4	5	2	83	1		4	11	159.5	27.67	83.2	2		100	62	102	60	102	54			2	5.2	91	5.051	7.36	44.16	34	4.607	2			2			2			2			1	1	180	840
42468	2	72	2		4											1	1									2								2			2			1	5	10	2			2			420
42469	1	12	1	5		0.32		56				13	149.8	15.91	63			98	64	94	64	96	62			2	5.3	109	6.051	8.12	48.72	62		2			1	2	480	1	3	10	1	5	20	1	5	60	480
42470	1	0	1			2.07
42471	1	50	3		5	5		124	1		1	20	170.4	27.38	99.8	1	1	132	84	134	76	136	78			2	5.8	108	5.995	6.16	36.96	54	8.993	2			2			2			1	5	30	2			720
42472	2	1	3																							2
42473	1	53	3		5	5		213	1		2	60	177.2	20.86	73	2		140	76	138	76	142	84			2	5.5					78		2			1	3	90	2			1	3	60	1	2	60	960
42474	2	47	1		3	2.5		48	1		6	13	157.3	39.49	117.4	2				114	88					2	5.6					45		1	6	180	2			2			2			1	3	20	480
42475	1	27	3		5	0.69		72	2	2		15	181.8	20.85	75.3	2		118	60	116	60	116	60			2	5.5	91	5.051	4.86	29.16	60	4.663	1	7	420	1	7	60	1	7	60	1	7	60	1	7	120	180
42476	2	6	1	0		0.84		89					112.7	14.09	52.4											2						43
42477	1	25	1		1	0.85		159	2	1	2	21	166.2	25.05	86.8	2		110	74	110	70	108	68			2	5.3					32		2			1	7	240	2			2			2			240
42478	2	0	3			4.32
42479	2	55	4		3	3.09		87	1		1	31	163.3	43.5	127.1	1	1	144	0	144	0	140	0			1	6.6	112	6.217	62.05	372.3	50		1	5	60	1	5	120	2			2			2			360
42480	1	0	1
42481	2	30	1		5	4.37	2	153	2	2		21	158.9	29.31	93.9	2		92	64	104	58	90	60			2	5.1					47		2			2			2			2			1	4	60	600
42482	2	35	4		3	0.47	2	109	1		3	114	166.2	30.55	107.7	1	1	136	88	132	92	132	84			2	5.5	126	6.994	18.94	113.64	72	8.882	2			1	3	60	2			2			2			720
42483	1	59	1		4	4.38		151	1		1	20	165	26.12	93	1		128	72	122	74	128	74			2	5.4	101	5.607	4.78	28.68	52	5.44	1	6	240	1	6	240	2			2			2			120
42484	2	72	3		4	5		37	1		1	17	153.8	42.44	119.8	1	1	134	58	136	58	134	60			1	7	71	3.941	10.09	60.54	65		2			2			2			2			2			720
42485	1	8	3	0		2.02		134					130.6	14.13	57.7			90	28	96	34	94	34			2						62
42486	2	32	1		4	0.68	2	102	2	2		42	158.2	29.21	95.3	1		130	74	122	66	120	72			2	5.1					51		2			2			2			2			1	4	10	360
42487	1	11	1	6		1.93		165					151.1	24.62	88.1			116	60	114	60	122	58			2						38
42488	2	12	4	7				124				12	153.7	26.71	82.5			114	72	120	66	122	60			2	5.2	102	5.662	37.97	227.82	43	5.829	2			1	7	15	2			1	1	60	2			480
42489	2	28	1		3	0.68	2	48	2	1		17	155.8	26.94	91.2	2		92	74	106	70	98	72			2	4.9					47		2			2			2			2			2			600
42490	1	46	3		5	1.25		58	2	2		35	182.1	31.09	112.5	2		136	88	132	88	130	94			2	13					26		2			2			1	7	30	2			2			300
42491	2	60	2		1			137	2	2		27	156.1	34.31	114.3	2		116	64							2	5.8	107	5.94	31.04	186.24	59	7.105	2			2			2			2			2			120
42492	1	71	4		1	1.51		35	2	1		24	166.7	29.62	98.6	1	1	130	72	126	68	114	74			2	6.1					62		2			2			1	3	10	2			2			240
42493	1	57	3		5	5		143	1		1	43	192.8	25.8	100	2		104	72	110	76	108	72			2	5.5	90	4.996	4.04	24.24	64	2.609	1	4	180	1	3	120	2			2			2			420
42494	2	7	2	0		0.58		19					132.4	14.6	56.4											2						44
42495	1	48	4		3	4.29		139	1		5	32	178.9	33.71	108.8	1	1	144	84	142	94	148	90			2	5.8					48		2			2			1	5	30	2			2			120
42496	1	43	1		3	2.5		121	2	1	3	19	167.3	30.12	104.2	2		114	64	116	62	110	68			2	5					25		1	3	60	1	5	360	2			2			2			300
42497	1	41	5		1	1.08		160	1		12	17	169	23.6	88.3	2		112	52	110	52	110	44			2	5.4					49		1	5	480	1	5	300	2			2			2			120
42498	1	2	1			2.66							91	15.7	47.6											2
42499	2	8	3	3		0.65		123					146.8	25.52	85.3			96	38	90	46	98	60			2						70
42500	2	10	4	3		2.11		207					158.5	30.49	87			110	72							2						68
42501	2	19	4	15		2.19		69				16	165.1	38.78	107.4	2		110	64	110	60	108	64			2	5.4	95	5.273	13.29	79.74	48	5.273	2			2			2			2			1	2	20	120
42502	1	64	2		4	5		220	1		7	68	171.7	35.89	115.8	1	1	138	74	132	70	120	72			2	4.9					47		2			2			2			2			2			420
42503	1	39	1		5	5		258	1		1	21	187.5	28.1	107	2		124	68	120	66	122	64			2	4.8	98	5.44	10.19	61.14	49	4.829	2			1	5	300	2			2			2			360
42504	1	63	3		2	2.5		101	1		1	29	175.8	25.24	96.6	1	1	116	84	112	64	110	68			2	5.3	105	5.829	19.91	119.46	46		1	5	120	1	6	240	2			2			1	1	60	180
42505	2	2	3			0.14																				2
42506	2	45	1		2	0.04		23	1		2	12	157.5	25.8	87.9	2		108	64	100	56	102	62			2	5.3					44		2			1	5	240	1	5	60	2			2			120
42507	2	31	3		2	0.71	2	54	1		3	10	159.1	25.56	93.8	2		96	52	90	46	96	46			2	5.3					36		2			1	7	30	1	7	10	2			2			120
42508	1	13	5	7		2.42		49				11	145.8	17.26	62.4			110	60	112	54	108	50			2	5.2	93	5.162	3.44	20.64	63	6.384	2			2			1	2	30	2			2			480
42509	1	39	1		3	3.63		253	1		24	21	184.1	44.52	150	2		122	70	128	68	118	66			2	5.5					36		2			1	3	240	1	5	15	2			2			300
42510	1	38	3		4	1.89		127	1		2	17	171.9	31.4	101.1	1		132	82	126	74	138	80			2	5.2					54		2			2			2			2			1	2	30	120
42511	2	2	3			1.09							88.5	15.83	44											2
42512	1	17	4	10		1.69		251				25	161.4	32.17	91.5	2		112	64	118	68	116	64			2	5.2					47		2			1	2	600	2			1	2	120	2			60
42513	2	9	3	1		1.01		128					135	17.28	62.3			112	64	108	70	112	64			2						50
42514	1	2	1										82.4	16.79	46.2											2
42515	2	8	1	1		2.1		43					122.7	15.87	56.2			92	66	90	64	88	62			2
42516	1	25	3		4	4.41		211	1		8	23	177.7	25.14	86.1	2		132	84	130	76	130	82			1	5.1	90	4.996	4.19	25.14	98	3.442	1	5	600	1	5	600	2			2			2			240
42517	2	60	4		5	5		166	1		1	30	174.1	29.13	95.3	1	2	150	96	146	92	144	90			2	5.6	100	5.551	13.62	81.72	89		2			1	3	120	2			2			1	2	45	480
42518	1	35	1		3	1.99		181	1		6	27	176.5	48.86	143.2	1	1	128	70	126	66	122	70			2	5.6					37		2			2			2			2			2			180
42519	1	62	1		1	2.5		34	1		5	25	158.9	23.92	84.8	2		124	72	120	66	120	68			2	5.3					43		2			1	5	10	1	3	15	2			2			120
42520	2	19	2	15									158	25.08	85.5	2		92	58	98	58	96	60			2								1	5	120	1	2	60	2			1	5	120	1	2	60	720
42521	2	43	1		5	4.29	2	41	2	2		40	154.4	28.06	83.7	2		104	78					106	72	2	5					88		2			1	7	10	2			2			2			240
42522	2	9	1	3		0.7		75					134.1	19.96	71.8			108	52	100	56	104	62			2						39
42523	2	40	4		4	1.07	2	175	1			7	170.8	28.9	91.6	2		112	76	118	78	108	76			2						52		2			2			2			2			2			480
42524	1	64	3		3	4.67		58	1		5	17	178.3	28.03	107	1	1	126	78	120	70	116	76			2	5.2	105	5.829	19.96	119.76	41	5.884	1	2	120	1	3	60	2			2			2			360
42525	1	19	2	10		0.47		221				40	169.5	25.3	88.5	2										2	5					48		1	2	240	2			1	7	600	1	4	240	2			480
42526	1	65	3		4	3.41		188	2	2		23	172.6	26.85	102.6	2		152	76	146	78	132	76			2	5.3					48		2			1	3	240	2			2			2			240
42527	2	53	2		2			42	2	1		20	153.8	32.26	102	1	1			136	80			144	82	2	5.7	112	6.217	18.33	109.98	44	7.938	2			2			1	3	30	2			1	3	30	60
42528	2	41	3		2	2.19	2	81	1		1	26	160.6	35.24	101.5	2		116	80	116	80	116	82			2	5.8					27		1	7	30	1	7	30	2			2			1	7	30	360
42529	1	71	3		2	2.5		102	1		1	27	180.2	39.7	138.5	2		136	60	128	50	104	54			1	8	274	15.21	24.53	147.18	35		2			2			2			2			2			600
42530	1	0	3			2.32
42531	2	63	4		5	0.98		84	2	9		40			150	1	1	184	78	190	74	184	76			1	6.1	117	6.495	8.14	48.84	40		2			2			2			2			2			240
42532	2	67	1		3	2.61		108	1		1	17	155.9	28.39	93	2		100	64	102	62	102	64			1	6					44		2			2			2			2			1	7	60	240
42533	2	66	3		2	4.65		82	1		2	11	153.6	24.8	76.2	1	1	120	72	110	66	114	68			2	5.6	89	4.94	4.13	24.78	69	4.552	2			2			2			2			2			180
42534	1	12	3	5		1.03		224				14	142.8	20.01	74.9			108	40	100	58	116	40			2	5.4	104	5.773	11.17	67.02	39	6.273	1	2	120	1	7	120	1	4	60	1	7	120	2			7
42535	2	30	4		2	0	2	164	1		2	25	162.8	21.77	71	1	1	128	86	128	82	118	84			2	5.3					109		2			1	3	10	2			2			2			180
42536	1	31	3		4	0.52		200	1		2	23	178.8	26.68	104.4	2		112	56	112	62	114	62			2	5.5					46		2			1	5	480	2			2			2			180
42537	2	62	4		4	2.19		179	2	1		17	163.7	29.85	95	1	1	130	78	126	78	126	78			2	5.5					55		2			2			1	3	30	2			2			60
42538	1	13	2	7		1.21		81				10	176.5	21.06	76.1			118	64	112	60	118	60			2	5	108	5.995	23.85	143.1	39	5.607	2			2			1	2	15	2			2			540
42539	1	50	3		5	5		159	1		2	18	167	27.9	95.2	2		120	68	114	66	120	64			2	4.6	102	5.662	10.54	63.24	46	5.662	2			1	1	60	2			1	4	30	2			360
42540	2	7	4	1		5		124					125.2	20.92	66.1											2						47
42541	2	72	1		1	3.82		69	1		1	11	154	42.29	122.8	1	1	130	50	130	54	124	54			1	7.2	140	7.771	6.36	38.16	81		2			2			2			2			2			480
42542	2	39	4		4	1.63	2	306	1		2	78	164.9	37.73	102.6	1	1	108	68	110	70	102	68			2	5.5	102	5.662	16.22	97.32	37	4.441	2			2			2			2			2			180
42543	1	45	3		5	1.96							181.1	18.51	72.2	2										2								2			2			1	7	60	1	3	30	2			360
42544	2	67	1		1	2.19		66	2	2		22	158.4	35.99	107.2	1	1	130	66	132	70	134	70			3	6.1	130	7.216	15.36	92.16	36		1	5	45	1	7	30	2			1	2	30	1	2	10	240
42545	2	74	3		3	3.65		88	2	2		21	156.8	36.97	110.1	2		104	62	102	60	110	66			2	5.3					38		2			1	1	60	2			2			2			300
42546	1	51	3		2	2.48		40	2	1		29	175.5	42.4	131.3	1	1	124	42	118	40	118	56			3	5.4	94	5.218	13.46	80.76	45		2			1	5	60	1	7	60	2			2			180
42547	2	79	3		3	2.18		52	1		2	21	147.6	21.34	74	1	1	134	74	128	70	128	68			2	5.7					86		2			1	1	15	1	4	90	2			1	4	90	180
42548	2	8	3	2		0.75		54					129.4	20.84	70.7			112	44	108	54	110	46			2						52
42549	2	0	1			0.34
42550	2	18	3	11		4.19		210				14	167.3	35.23	114.9	2		114	78	112	78					2	5.3					55		2			1	1	60	2			2			2			600
42551	1	2	4			4.01																				2
42552	1	7	4	1		1.11		67					128.1	20.78	66											2						54
42553	2	7	3	0		0.5		67					135	18.16	68.6											2
42554	2	20	4		4	5	2	267	1		2	8	160.9	35.5	106.6	2		120	64	126	62	120	74			2	5.2	89	4.94	8.62	51.72	53	5.662	2			2			2			2			2			360
42555	2	2	1			2.62							93.2	16.81	47.7											2
42556	2	12	3	5		1.09		53				7	149.8	18.94	65.5			102	66	108	70	108	66			2	5.1	97	5.384	8.04	48.24	50	5.107	2			1	7	30	2			1	3	120	1	3	60	540
42557	2	68	3		3	1.1		32	2	1		25	153.8	46.97		1	1	158	90	146	92	150	88			1	7.7					41		2			2			2			2			2			720
42558	1	79	3		4	5		84	2	1		34	170.5	27.97	101.8	2		166	62	168	56	164	62			2	5.6	95	5.273	6.32	37.92	37		2			2			2			2			2			360
42559	2	41	3		5	2.56	2	20	1		2	13	160.4	20.91	74.8	2		108	64	116	62					2	4.8					55		1	2	10	1	1	10	2			2			2			600
42560	1	59	3		4	1.76		34	1		2	48	181.9	21.94	84.7	1	1	126	84	128	80	124	82			2	5.6					60		2			2			1	3	20	2			2			180
42561	1	2	3			1.03									49.4											2
42562	1	10	1	4		3.94		88					142.4	17.06	61			106	56	110	62	108	62			2
42563	2	48	5		2	1.08		14				29	141.1	26.67	86.8	2										2	5.6					47		2			2			2			2			2			120
42564	2	0	3			0.87
42565	1	0	4			0.68
42566	1	32	3		4	5		83	1		6	13	173.4	31.76	105.3	1		122	76	118	80	130	80			2	5.5					26		2			1	4	300	2			2			1	1	125	600
42567	1	62	3		2	4.55		192	1		2	44	175.9	32.22	101.5	1	1	140	86	146	82	148	86			2	5.4					45		2			2			2			2			2			240
42568	1	42	2		4	2.12		63	1		6	67	164.8	30.56	109	1	1	134	74	134	76	124	78			1	8.9	291	16.153	31.15	186.9	76		2			1	5	360	2			2			1	3	60	240
42569	1	2	3			0.93							95.9	15.01	48											2
42570	2	10	1	4		1.45		63					143	17.46	68.6			100	60	98	62	98	68			2
42571	2	24	1		3	1.24	2	170	1		2	19	158.5	37.74	119.8	2		114	70	112	72	114	72			2	5.8					44		2			2			2			1	3	180	2			180
42572	1	17	3	11		2.49		77					178.3	19.22	69.8	2		94	64	102	62	96	58			2								2			1	3	180	2			1	3	60	1	1	60	540
42573	2	7	1	1		1.09		47					118	13.72	50.7											2						38
42574	1	15	4	8		0.58		155					174.7	26.54	86.7			104	48	106	52	98	46			2								1	2	120	1	1	120	2			1	6	10	2			660
42575	2	41	3		3	3.77	2	43	1		3	32	156.8	26.88	87.7	2		78	58	84	58	80	56			2	4.7	84	4.663	2.71	16.26	70	3.719	2			1	5	300	2			2			1	1	180	360
42576	1	28	1		1	1.13		195	1		3	38	164.3	31.38	104.6	2		116	54	120	48	122	56			2	5.4					36		1	5	600	1	6	300	2			2			2			180
42577	2	29	4		4	1.85	2	378	1		2	24	166.2	38.74	112.2	1	1	162	96	166	98	162	94			2	5.8					36		2			2			1	6	45	1	1	30	1	5	30	720
42578	2	69	4		1	1.28		75	2	2		22	155.2	31.84	99.2	1	1	128	56	120	52	120	54			1	6.3					29		2			2			1	6	15	2			2			120
42579	1	5	4			5							107.7	14.23	51											2
42580	2	80	3		3	2.35		41	2	2		15	166.8	22.79	86.4	1	1	128	20	120	30			138	22	2	5.8					34		2			2			2			2			2			420
42581	2	44	4		3		2	217	2	1		14	169.9	25.22	85.7	2		102	50	102	48	104	50			2	5.5	84	4.663	4.09	24.54	67	4.274	2			2			2			2			1	4	180	720
42582	2	61	3		3	2.67										2										2								1	6	120	2			1	2	30	1	3	30	1	3	30	240
42583	2	15	4	8		1.45		248				12	149.6	19.7	63.4			112	62	106	58	110	62			2	5.3					75		2			2			1	5	15	2			2			60
42584	1	48	3		3	5		133	1		7	184	186.7	29.12	112.9	2		120	76	120	82	114	78			2	5.2					80		2			2			2			2			2			180
42585	1	4	4										103.9	16.49	48.1											2
42586	1	52	3		5	4.48		268	1		1	34	171.7	29.31	103.4	1	1	120	72	108	72	108	72			2	4.9					38		2			1	3	60	2			2			1	2	20	660
42587	2	48	3		5			23	2	1	1	7	162.6	20.92	71.2	2		106	74	106	78	104	70			2	5.1	93	5.162	3.42	20.52	65	4.385	2			2			1	5	30	2			1	3	30	360
42588	2	10	1	4		1.97		102					146.9	14.92	60			102	60	100	60	102	52			2						38
42589	2	16	2	10				180				7	156.4	20.2	80.5	2		102	50	106	64	104	58			2	5.3					43		2			2			1	1	10	1	1	60	1	1	60	360
42590	1	59	3		4	1.46		100	1			24	175.2	42.61	135.6	1	1	144	72	146	74	140	62			1	5.9					35		1	3	120	1	4	240	2			2			2			180
42591	2	68	4		5	4.38		136	1		2	36	160.2	23.65	87.2	1	1	134	84	132	60	126	70			2	5.7					60		2			2			2			1	2	60	2			120
42592	2	53	1		3	2.04		93	1			15	143.3	28.44	92.8	2		114	74	112	70	108	70			2	5.7	102	5.662	8.76	52.56	42	6.439	2			2			2			2			2			360
42593	1	6	3	0		0.99		31					109.8	15.1	52.1											2						57
42594	1	64	3		3	4.64		39	1		4	33	186.5	33.64	119.8	1	1	132	72	126	78	126	76			2	6.2					54		1	4	60	1	7	180	2			2			1	3	20	240
42595	1	18	3	11		0.58		82				73	176.2	23.35	82.6	2				104	66	94	76			2	5	94	5.218	9.11	54.66	47	7.882	2			1	3	20	2			2			2			480
42596	2	59	2		1	1.47		154	2	2		8	151.4	31.8	101.5	2		124	78	128	74	124	78			2	5.5	101	5.607	18.54	111.24	43	9.77	2			2			2			2			2			60
42597	2	8	1	1		0.72		21					129.6	14.65	55.3			88	22	86	30	94	32			2						50
42598	1	13	2	7		1.81		37				10	160.2	18.51	70.6			104	62	98	48	106	46			2	5.6					66		2			1	2	30	1	4	10	1	2	30	1	5	60	300
42599	2	67	3		3	2.14		113	2	1	1	14	165.2	29.61	95.4	2		122	78	112	74	118	74			2	6	94	5.218	9.34	56.04	64	6.717	2			1	1	60	2			2			2			120
42600	2	44	2		1	0.91	2	151	1			16	154.1	25.27	87.1	2		102	70	96	74	96	76			2	5.4					52		2			1	5	360	2			2			2			30
42601	1	0	1			0.81
42602	2	2	1			1.16							81.5	16.86	46.3											2
42603	1	80	3		4	3.43		138	1		1	23	173.1	34.74	128	1	1	154	70	138	66	130	60			1	6					34		2			2			2			2			2			600
42604	2	43	3		5	3.57	2	69	1			10	156.6	25.57	88.8	2		96	54	86	56	98	50			2	5.5	101	5.607	3.72	22.32	84	3.553	2			2			2			1	6	60	1	6	20	60
42605	1	53	1		5	5		89	1		2	27	174.6	30.8	104.5	2		112	72	110	70	114	66			2	4.8					63		2			1	5	120	2			1	5	60	2			180
42606	2	7	5	1		5		57					123.6	17.28	60.5											2
42607	2	32	4		4	2.33	2	155	2	1	1	22	163.2	16.67	67.7	2		98	40	98	40	94	48			2	5.4					87		2			2			2			2			1	7	30	480
42608	2	8	4	2		2.36																				2
42609	1	33	4		2	4.1		25				61	174.2	24.25	91.6	2										2	5.8					106		1	5	480	1	7	480	2			1	2	60	1	1	60	480
42610	1	0	3			2.52
42611	2	3	2			0.47							92.1	17.21	49											2
42612	1	36	2		1	1.25		57	2	2		21	175	27.95	97.9	2		124	76	122	74	122	70			2	5.6	134	7.438	8.52	51.12	46	12.046	1	5	480	1	5	480	2			2			2			180
42613	1	52	1		1	5		110	1		6	62	173.1	38.61	124.8	2		146	82	148	80	140	84			1	5.6					48		2			2			2			2			2			720
42614	1	19	4	12		0.58		147				19	179.1	25.1	88	2		122	56	124	52	124	56			2	5.2					50		1	5	300	2			2			2			2			180
42615	2	0	1			2.42
42616	2	1	3			1.16																				2
42617	1	71	5		5	3.21		193	2	1		21	175.3	23.43	93.2	2		122	52							2	6.3	123	6.828	20.66	123.96	41	10.103	2			1	3	120	1	6	30	2			1	3	30	360
42618	2	3	3			2.8							93.7	14.12	46.9											2
42619	1	0	1			0.63
42620	2	1	2			5																				2
42621	1	54	3		3	0.71		112	1		1	20	177.6	34.62	110.5	1	1	120	62	120	64	114	62			1	8.5					33		2			1	7	600	2			2			2			180
42622	1	9	1	3		5		51					135.8	18	64.1			98	60	96	58	90	58			2						50
42623	2	5	4			0.41							123.6	16.56	55.4											2
42624	2	1	2																							2
42625	1	10	4	3		0.67		153					140.8	20.93	66.8			120	84	120	54	116	34			2						59
42626	2	55	4		2	4.29		191	1			12	160.9	42.1	120.8	1	1	116	56	120	62	116	60			2	5.5	115	6.384	18.31	109.86	96	2.942	2			2			2			2			1	3	15	360
42627	1	80	1		1	0.94			1			8				1	1	170	60	160	68	154	58			1	7.6	251	13.933	2.42	14.52	54		2			2			2			2			2			300
42628	1	41	3		5	5		170	1		2	26	178.4	26.74	95.5	2		114	76	116	78	116	70			2	5.2					36		2			2			1	3	20	2			1	3	30	480
42629	2	60	1		1	1.02		38	1			37	141.5	36.06	110.6	1	1	122	54	120	56	128	58			1	6.4	124	6.883	27	162	43	16.486	2			9			2			2			2			360
42630	2	11	1	5		0.6		147					153.6	18.65	68.1			110	64	104	72	98	64			2						44
42631	2	0	4			0.48
42632	2	65	3		4	5		50	1		1	24	165.5	27.38	94	1	1	168	94	158	88	156	94			2	5.7	102	5.662	3.43	20.58	56	4.496	2			1	5	180	2			2			1	5	30	180
42633	1	10	1	4				139					142.8	18.93	67.2			102	46	102	42	104	38			2						59
42634	2	22	4		3	0.32	2	172	1		1	16	163.2	26.21	95.2	2		106	60	100	56	106	56			2	5.4	86	4.774	26.09	156.54	43		1	3	120	1	4	300	1	4	120	2			1	2	30	300
42635	2	4	4			0.3							112.5	12.72	46.5											2
42636	1	55	2		4	5		208	1		2	37	172.7	34.17	119	1	1	124	70	124	68	120	70			2	5.8	120	6.661	21.05	126.3	38	8.215	2			2			2			2			2			540
42637	1	17	1	10		5		228				21	171.4	27.13	84.3	2		114	64	112	74	116	70			2	4.9	92	5.107	4.95	29.7	47	4.33	2			2			2			1	4	60	1	3	30	30
42638	2	48	4		3	1.16			2	2		23	170.3	67.27		1	1									1	5.5					50		2			2			2			2			2			240
42639	1	64	3		3	5		172	1		3	34	186.1	30.35	125.3	2		144	82	148	74	144	68			2	5.5					37		2			2			1	7	9999	2			1	99		180
42640	2	79	3		4	1.57		143	1			15	151.6	25.28	87.8	2		108	46	108	48	114	44			2	4.6	106	5.884	8.73	52.38	40	7.605	2			2			2			2			2			420
42641	1	16	3	10		2.59		88				14	168.6	20.3	68.3	2		100	56	100	66	100	54			2	5.4					60		1	3	120	2			2			1	6	150	2			480
42642	2	58	3		4	1.64		55				23	163.1	35.22	115.2	1	1	130	88	134	94	140	96			2	5.7					43		1	1	30	2			2			2			1	1	60	300
42643	2	31	3		5	4.81	2	103	1		2	15	184.1	23.43	89.7	2		116	72	116	84	116	78			2	5.3					61		2			2			2			1	5	90	1	5	120	180
42644	1	1	3			0.02																				2
42645	1	17	2	10		2.28		167					170.9	18.83	64.3	2		112	70	114	74	114	76			2	4.5							2			2			1	1	60	2			2			540
42646	2	30	1		3	1.36	1	321	1			38	169.2	31.02	108.8	2		122	48	124	52	118	50			2	6					44		2			2			1	7	30	2			2			180
42647	1	48	1		4	5		142	1		2	32	168.4	26.45	89.2	2		114	76	114	78	118	74			2	5.5	97	5.384	13.26	79.56	35	7.327	1	3	20	2			2			2			2			720
42648	1	44	3		2	0.58		147	1		1	33	179.6	24.24	91.6	2		114	72	112	74	112	76			2	5	96	5.329	7.75	46.5	41	4.108	1	6	360	2			2			2			1	4	90	90
42649	2	49	4		4	1.24		212	1		2	16	152.5	42.05	117.8	1	1	114	80	120	72	124	74			1	7.1					43		2			2			2			2			2			300
42650	1	34	3		5	5										2										2								2			2			2			1	2	40	2			480
42651	1	76	3		3	1.18		128	1		2	25	178.6	30	107.4	2		126	60	118	64	122	64			2	5.5					37		2			2			2			2			2			420
42652	1	49	3		2	3.92		148	1		1	28	168.7	34.72	109	1		168	104			172	98			2	5.4	112	6.217	8.23	49.38	40	8.604	1	6	480	1	1	420	2			2			2			120
42653	2	0	4			0.87
42654	2	25	1		2	0.7	2	74	2	2		24	157.6	20.61	80.2	2		108	72	108	70	108	70			2	5.7					41		2			2			1	5	60	2			2			180
42655	1	29	3		2	1.42		71	1		10		171.9	29.37		2										2								2			1	5	600	2			2			2			120
42656	2	55	1		3	5		67	2	1	1	24	157.1	35.94	108.5	1	1			142	64	132	52	138	58	2	6.2	101	5.607	42	252	40	8.438	2			2			2			1	7	60	2			540
42657	2	44	2		4	4.08	2	51	1		3	12	160.8	30.67	98.8	2		138	82	128	80	132	74			2	5					58		2			2			2			2			2			600
42658	2	60	2		5	1.61		160	2	2		10	170.1	28.44	90.9	2		108	64	102	66	104	70			2	5.6					73		1	5	30	1	5	30	2			2			2			600
42659	1	40	1		1	1.94		111	1		4	28	170.9	28.69	99.8	2		104	76	106	76	114	78			2	5	103	5.718	15.89	95.34	45	7.383	1	5	360	1	1	120	2			2			2			120
42660	2	29	1		3		3	46	2	1	1	13	147.4	29.5	89.7	2		96	64	88	66	86	66			2	5.4					48		2			2			2			2			2			180
42661	2	19	3	11		0.94										2										2								2			2			2			2			1	5	240	480
42662	2	4	3			0.78							102.7	13.46	44.5											2
42663	1	8	2	1		0.68		80					123.5	13.97	51.4			94	54	92	56	106	52			1						62
42664	1	53	4		4	1.55		113	1		1	130	190	22.24	94.7	1	1	118	78	114	80	114	82			2	5.2	97	5.384	21.14	126.84	54	5.607	2			2			1	5	40	2			2			480
42665	2	75	3		1	1.43		51	2	2		38	162.8	33.2	104.2	1	1									1	7.6					39		2			2			2			2			2			120
42666	1	78	4		2	0.69		29	2	2		19	166.2	38.48	123.1	1	1	152	66	134	66	134	62			1	5.2					51		2			2			2			2			2			960
42667	2	0	1			1.14
42668	2	65	3		3	5		76	1		2	18	161.8	21.93	82.7	1	1	136	74	138	74	138	70			2	6	92	5.107	3.56	21.36	45	13.489	2			1	7	60	2			2			2			720
42669	1	2	3			5							85.5	18.33												2
42670	2	62	3		3	2.92		70	2	2		24	166.6	29.29	101	1	1	166	60	170	64	170	62			2	5.9					39		2			1	3	40	2			2			1	3	60	600
42671	2	7	3	1		5		106					131.8	18.36	66.7											2						48
42672	2	64	4		2	1.45		30	1		1	18	169.7	22.15	88.5	1		150	76	150	70	150	76			2	5.7	100	5.551	6.44	38.64	66	7.771	2			2			2			2			2			300
42673	2	65	4		2	3.86		66	2	2			153.3	27.57		1	1									2	5.8	79	4.385					2			2			2			2			2			480
42674	1	80	3		5	4.38		137	1		2	12	172.4	27.62	107	1	1	102	54	114	54					2	5.3					58		2			2			2			2			2			180
42675	2	1	1			0.83																				2
42676	2	38	3		5	5	3	26	1		2	18	172.8	27.16	92.8	2		112	84	124	88	122	78			2	5.3					75		2			2			2			1	1	60	1	3	60	720
42677	2	12	3	6		2.9		62				11	170.5	23.29	83.5			118	60	114	60	118	62			2	5.6					41		2			1	1	180	1	3	20	1	5	180	2			600
42678	2	50	5		2	1.08		11	2	2		26	154.6	27.28	97.7	2		114	72	120	76	112	68			2	12.1					42		2			2			2			2			2			480
42679	2	37	2		3	0.6	2	222	1		2	18	164.7	41.44	110.8	1	1	128	70	128	70	128	74			2	6.2	119	6.606	68.1	408.6	43	7.05	2			2			2			2			2			300
42680	2	39	1		2	0.7	2	145	1		3	13	154.4	26.47	89.8	2		122	76	126	72	130	70			2	5.9	123	6.828	13.73	82.38	44	6.106	1	5	150	1	5	60	2			2			2			240
42681	1	59	4		3	0		78	1		1	41	176.3	30.08	103.8	1	2	196	88	188	88	200	90			2	5.7	95	5.273	6.5	39	78	5.773	1	5	480	1	5	120	2			2			2			120
42682	1	80	3		1	2.06		49	1			13	159.4	26.09	100.2	2		168	58	154	56	154	58			2	5.6					43		2			1	2	120	2			2			2			300
42683	1	75	3		5	5		79	1		2	20	172.4	33.98	118.8	2		148	84	140	78	146	78			2	5.4					21		2			2			2			2			2			60
42684	1	16	4	10		0.95		34				15	166.8	18.87	63.5	2		100	74	96	70	98	72			2	5.5	92	5.107	3.14	18.84	83	5.107	1	3	30	1	1	10	1	2	60	1	5	90	1	2	120	360
42685	1	23	4		4	1.54		252	1		3	24	182.4	34.24	105.8	2		128	68	120	70	118	70			2	5.3	89	4.94	4.38	26.28	33	4.274	1	3	60	1	5	30	1	4	15	2			1	1	60	480
42686	2	49	3		5	5		79	1		1	33	162.4	32.65	99.7	2		130	72	130	80	124	80			3	5.5	109	6.051	14.4	86.4	59		2			1	5	60	2			2			2			660
42687	2	46	4		5	4.8		68	1		1	15	166.5	22.87	79.9	2		112	72	106	66	104	68			2	5.2	87	4.829	6.72	40.32	70	5.051	2			1	2	540	2			2			2			120
42688	2	17	3	11		1.75		146					154.6	19.62	73	2		98	54	98	62	94	58			2								2			1	3	240	2			2			2			600
42689	2	39	4		3	2.15	2	81				23	173.6	25.58	84.3	2		124	70							2	4.4	90	4.996	4.14	24.84	51		2			2			2			2			2			180
42690	2	0	3			0.88
42691	1	6	3	0		0.69		14					117.9	14.96	53.3											2						64
42692	2	63	1		1	1.83		198	1		6	18	158.3	31.09	111.5	2		102	74	110	74	106	76			2	5.6	107	5.94	23.47	140.82	55		1	1	30	1	1	60	2			2			2			240
42693	1	49	3		4	5		188	1		1	23	173.7	23.8	88.2	2		122	68	126	76	110	74			2	5.1	83	4.607	2.4	14.4	45	5.162	2			1	5	20	2			1	3	90	1	1	60	180
42694	2	7	3	2		2.73		17					114.2	12.73	46.6											2						49
42695	1	50	5		3	5		147	1		1	18	177.7	23.37	90.8	2		144	80	132	82	128	74			2	5.9					38		2			2			1	5	40	2			2			180
42696	1	78	3		3	2.24		55	1		1	29	162.5	28.82	103.5	2		110	52	108	50	114	50			1	6.5					25		1	1	10	1	6	90	2			2			1	6	10	210
42697	1	15	4	9		2.9		197				14	177.2	25.22	82			100	72	100	70	102	78			2	5.5					42		2			2			1	2	60	1	7	45	1	7	9999	660
42698	2	57	2		3	3.79		30				209				2										1	6.9					72		2			2			2			2			2			480
42699	1	62	3		1	0.96		92	2	2		6	176.9	36.94	124.4	1	1	142	64	134	80	130	72			3	7					37		1	4	240	1	1	60	2			2			1	3	15	240
42700	1	64	5		5	1.44		156	1		1	19	171.4	28.25	103.2	2		162	64	158	60	150	62			2	5.5					65		2			1	1	120	2			1	7	90	2			180
42701	2	25	2		5	0.69	2	33	1		3	20	169.4	20.25	73.7	2		118	72	110	72	110	72			2	4.7	80	4.441	4.9	29.4	64		2			2			2			1	5	60	1	2	60	420
42702	2	70	3		3	1.1		100	1		2	22	153.8	35.76	107.9	1	1	136	50	134	44	132	46			2	5.6	105	5.829	36.35	218.1	52	6.328	2			2			2			2			2			360
42703	2	42	2		1	2.02	2	66				26	161.5	25.76	90	2		106	56	106	54	106	58			2	5.3	97	5.384	8.4	50.4	53	5.607	2			1	6	180	2			2			2			180
42704	1	45	1		2	2.18		103	2	2		21	170	25.4	93	2		122	68	118	74	116	66			2	5.3	99	5.495	7.64	45.84	49	5.273	2			2			2			2			2			180
42705	2	54	4		5	5		50	2	1		46	159.1	40.85	124.4	1	1	142	76	140	80	140	82			2	5.7					60		2			2			2			2			1	3	20	240
42706	2	6	3	2		2.71		205					124.1	14.54	55.2											2
42707	2	1	2			1.41																				2
42708	1	13	4	8		5		218					168.5	19.44	66.6			102	68	104	68	94	40			2								2			1	4	25	2			1	3	120	2			480
42709	2	8	1	2		1.1		48					129.9	19.26	68.7			106	52	102	46	104	52			2						61
42710	1	29	3		4	4.33		186	1			24	181	29.24	99.5	2		122	70	122	70	124	74			2	5	101	5.607	15.41	92.46	32	6.051	1	3	300	1	7	120	1	7	120	2			2			360
42711	2	2	2			2.66							91.5	14.45	43.6											2
42712	2	63	4		4	5		123	2	2		12	159.7	26.98	86.6	2		120	76	128	80	120	74			2	5.5	87	4.829	5.47	32.82	58		1	2	60	1	1	60	2			1	4	60	1	4	60	120
42713	2	39	4		5	5	2	70	2	2		15	168.3	36.96	114.8	2		124	66	128	62	128	62			2	5.7	101	5.607	32.55	195.3	70	6.717	1	5	480	1	5	480	2			2			2			300
42714	2	80	3		5	1.92						17	159	33.42		1	1	164	52	158	44	142	50			1	6.9	125	6.939	7.23	43.38	61		2			2			2			2			2			960
42715	1	51	3		5	5		196	1		3	25	187.3	37.6	126.1	2		120	82	122	84	124	86			2	5.4					54		2			1	7	10	2			2			1	1	20	960
42716	1	65	2		2	3.79		93				28				1	1	128	68	136	70	142	70			2	5.8					62		2			2			2			2			2			300
42717	1	47	3		2	1.13		41	1				170.1	24.47	100.7	1	1	112	60	118	60	126	64			1								2			2			2			2			2			360
42718	1	5	3			0.58							123.1	21.58	71.7											2
42719	1	17	3	10				206				21	187.7	39.51	132.7	1		134	64	118	74	124	66			2	5.4	97	5.384	25.57	153.42	46	7.327	2			1	5	120	2			1	3	120	1	1	360	240
42720	2	10	4	3		1.05		126					144.7	26.36	84.5											2						33
42721	1	18	3	10		1.25		75				22	152.2	22.36	74.6	2		104	72	100	72	102	74			1	13.9	312	17.319	1	6	70		1	6	180	1	6	180	1	7	30	2			2			120
42722	1	3	1			0.5							96	16.28	51.2											2
42723	1	24	1		1	1.36		295	1		8	45	161.9	26.55	90.3	2		122	74	116	76	114	72			2	5.6					49		1	6	480	1	6	480	2			2			2			180
42724	2	32	3		5	5	2	57	1		2	13	165.7	20.14	68.5	2		104	70	98	66	102	70			2	5.1					59		2			2			2			2			1	2	45	180
42725	2	35	3		4		2	342	1		2	24	163.7	26.16	90.7	1	2	120	52	110	56	108	48			2	5.5					61		2			2			2			2			2			300
42726	2	32	1		2	0.96	2	102	2	2		18	158.7	25.45	85.9	2		130	80	130	76	132	78			2	4.8					28		2			2			2			2			2			480
42727	1	26	2		3	1.76		191	1		5	41	172.9	21.71	84.6	2		126	64	128	56	128	44			2	4.6					49		2			2			2			2			1	2	60	600
42728	2	43	4		4	4.84	2	106	2	1	2		163.6	43.27	123.4	1	1	114	70	108	68	112	68			2	6.5					54		2			2			2			2			2			180
42729	1	11	3	5		2.99		85					148.8	16.21	61.6			88	12	94	10	98	24			2						70
42730	2	17	2	10				59				15	158.3	22.31	80.9	2		120	66	114	62	112	64			2	4.8	98	5.44	13.74	82.44	49	4.663	2			2			2			2			1	5	30	360
42731	1	6	1	0		2.33		143					121.7	20.93	62.6											2
42732	1	7	3	1		0.5		61					124.2	15.62	57.6											2						51
42733	1	68	4		2	2.83		324	1		5	25	170.9	44.78	139.4	1	1	154	98	148	98	146	94			3	7					45		2			2			2			2			2			240
42734	2	15	3	9		1.22		137				7	170.2	19.3	76.1			116	60							2	4.7					73		2			2			1	2	30	2			1	3	60	780
42735	1	2	2			1.75							92.1	16.15	50											2
42736	1	61	1		1	1.02		102	2	1		27	165.7	28.19	100	1	1	180	82	174	74	166	84			2	5.3					45		2			1	6	240	2			2			2			120
42737	2	14	4	8		1.01		54				13	162.3	36.14	105.4			114	72	114	72	116	72			2	4.8					42		1	7	30	2			1	3	15	1	7	120	1	4	60	480
42738	1	75	1		3	0.73		121	2	2		21	162	22.67	92.4	2		132	56	130	54	128	56			2	5.7	107	5.94	14.19	85.14	46		2			2			1	7	90	1	5	30	2			30
42739	2	9	3	3		5		91					129.7	16.11	55.2			98	56	98	44	92	48			2						41
42740	1	73	3		5	2.14		170	1		1	23	180.1	27.93	105.5	1	1	152	94	152	92	156	92			2	5.8	125	6.939	12.94	77.64	38	9.159	2			1	2	120	2			2			1	4	30	600
42741	1	58	1		4	5		69	1		3	20	164.8	22.5	79.9	1	1	114	84	126	90	136	88			2	5.9	98	5.44	4.75	28.5	70	6.273	2			2			2			2			1	1	180	360
42742	2	10	4	4		0.71		166					151.5	14.38	55.5			104	52	98	48	92	50			2						54
42743	1	34	2		2	0.58		84	1		6	30	174.4	30.81	98.1	2		120	74	124	72	124	72			2	5.5					31		1	1	30	2			1	7	30	1	1	120	1	7	30	120
42744	1	23	1		2	1.5		404	1		6	27	177.7	26.06	93.1	2		136	62	134	74	128	64			2	4.9					31		1	5	240	1	5	240	1	3	20	1	2	60	1	2	60	240
42745	2	51	1		5	2.68		68	2	2		32	161.1	40.53	120.5	1	1	114	62	118	60	124	58			1	6.7	124	6.883	17.81	106.86	58		2			2			2			2			2			120
42746	2	69	3		5	4.75		36	2	1		29	162	21.22	81	2		116	72	112	64	104	68			2	5.3	97	5.384	3.49	20.94	50	5.662	2			2			2			1	4	20	2			300
42747	2	0	4			2.54
42748	2	80	1		1	1.25		122	2	1		15	150.9	23.1	86.3	2		186	66	182	54	182	58			2	6					42		2			2			2			2			2			30
42749	2	77	3		3	1.18		62				13	149.2	21.56		1	1	176	52	162	60	164	62			1	6.5	197	10.935	7.39	44.34	19		2			1	2	120	2			2			2			300
42750	2	23	3		3	1.34	2	101				24	156.9	25.51	84	2		114	74	106	76	104	76			2	5.1					39		2			2			2			2			1	2	30	360
42751	1	76	3		3	5		104				19	171.4	34.52	116.9	1	1	150	50	148	56					1	6.9	139	7.716	15.46	92.76	43		2			1	3	300	2			2			2			240
42752	2	63	4		1			177	1			19	162.6	36.65	108	1	1	174	84	180	82	174	82			1	14.4	360	19.984	7.65	45.9	63		2			2			2			2			2			60
42753	2	43	4		4	4.38	2	47	2	1		17	163.9	28.51	88.5	1		118	84	116	80	114	84			2	5.6					59		2			2			2			1	4	10	1	4	10	300
42754	2	11	3	5		5																				2
42755	2	0	3
42756	2	12	4	6		5		206				14	160.4	18.11	66.5			92	60	94	68	90	60			2	5.4					69		2			2			2			1	4	90	2			420
42757	2	1	4																							2
42758	1	6	4	0		2.04		120					111.6	15.18	49											2						65
42759	1	80	3		5	5						62				1	1									2	5.5	163	9.048	66.37	398.22	40		2			2			2			2			2			960
42760	1	43	3		2	2.14		208	1			25	177.9	27.58	99.3	2		118	78	120	78	120	78			2	5.9					54		1	5	300	1	5	300	2			2			2			300
42761	1	62	2		3	1.36		149	1		1	25	167.1	35.1	117.9	2		114	78	112	78	110	80			2	5.4					25		2			2			1	5	60	2			2			420
42762	1	4	4			2.45							109.3	13.9	49											2
42763	1	46	4		2	3.49		12	1			32	173.1	20.19	75.5	1		140	80					138	72	2	5.5	80	4.441	1	6	94		2			2			2			2			2			360
42764	2	68	4		2	0.71		49	1		5	63	161.7	23.56	81	1	1	110	66	108	66	118	58			2	5.4	105	5.829	10	60	93		2			2			2			1	3	30	2			240
42765	1	3	3			5																				2
42766	1	51	3		5	1.5		42	1		1	31	172.6	25.38	79.4	2		112	76	114	78	118	72			2	5.4					87		2			2			2			1	7	90	2			120
42767	1	17	3	11		2.49		157				18	172.9	23.42	77	2		114	62	116	60	106	62			2	5.2	114	6.328	5.44	32.64	51		2			2			1	7	15	1	7	30	1	2	90	540
42768	1	80	3		2	1.92		42	1		1	16	164.2	43.28	140.2	2		96	56							2	6	111	6.162	16.52	99.12	44		2			2			2			2			2			900
42769	2	73	3		4	3.27		31	2	1	1	52	155.8	26.7	96.1	1		198	80							2	5.7	109	6.051	5.6	33.6	64	8.271	2			2			2			2			1	2	40	360
42770	1	24	2		3	0.65		140	2	1	1	15	152.1	24.68	82.3	2		120	64	128	60	122	58			2	5.2					67		1	2	300	1	2	300	1	2	120	2			2			300
42771	1	54	4		2	1.57		317	1		2	75	178.5	22.57	85.1	2		158	90	156	84	152	94			2	5.6					104		2			2			2			2			2			360
42772	2	65	3		3	1.43						26	145.7	36.37	110.5	2										2	5.3					57		2			2			2			2			2			240
42773	1	2	1										91.2	16.83	49.6											2
42774	1	0	5			1.04
42775	2	16	3	11		5		102				15	161.2	20.01	73.9	2		116	52	112	48	110	54			2	4.9					49		2			2			1	5	30	1	3	90	1	2	60	600
42776	1	14	3	8		5		122					165.2	19.75	88.6			86	60	90	58	86	62			2								1	2	120	1	2	120	2			2			1	1	60	420
42777	1	10	1	3		0.48		180					147.7	24.71	86.6			94	52	90	48	96	46			2						62
42778	2	16	5	10		5		47				9	161.4	19.65	72	2		102	56	102	68	110	64			2	5.5					61		2			2			2			1	4	90	1	3	45	600
42779	1	35	1		2	1.57		136	1		5	23	167.5	25.02	89.3	2		116	68	112	56	112	60			2	5.3					51		1	5	16	1	5	15	1	5	15	1	5	120	1	5	15	120
42780	2	0	3			1.51
42781	1	39	3		4	4.46		78	1		5	28	173.6	30.2	104	2		130	92	128	88	128	86			2	6					68		2			1	5	120	2			2			2			540
42782	1	36	3		5	5		191				17	171.8	25.34	88	2		106	58	102	68	108	58			2	4.6					45		2			2			1	6	40	1	3	120	2			480
42783	1	1	4			1.08																				2
42784	1	11	3	4		0.87		130					153.9	30.91	97			108	84	110	76	110	76			2						25
42785	2	22	2		4	1.86	2	61	1		3	26	153.5	27.71	95	2		114	82							2	5	92	5.107	18.77	112.62	45	5.44	2			2			2			2			1	7	60	240
42786	2	0	1			0.89
42787	2	35	3		4	1.86	2	159	1		1	13	163.3	27.34	84.8	2		118	66	106	66	106	74			2	4.9	85	4.718	9.25	55.5	46	8.382	2			1	5	240	2			2			2			300
42788	2	71	3		5	5		85	1		1	29	172.2	34.06	122.5	1	1	132	60	128	58	122	62			2	6.6					54		2			2			2			1	5	120	2			360
42789	1	11	3	5		0.34		38					151.9	19.81	66.7			106	60	104	56	102	62			2						58
42790	1	32	3		2	1.44		50	1		6	51	177.9	21.55	81.3	2		114	66	116	66	110	72			2	5.6					37		1	4	300	1	4	300	2			2			2			240
42791	1	60	2		4	2.84										2										2								2			2			2			2			1	4	30	120
42792	1	66	3		3			100	1			20	181.1	26.4	106	2		138	52	134	50	132	56			2	5.5	96	5.329	16.64	99.84	53	10.325	1	3	120	1	5	120	2			2			1	2	60	240
42793	2	8	3	2		5		119					130.3	14.9	54.8											2						43
42794	1	26	3		3	5		16	1		6	47	186.1	24.46	93	2										2	5.1					46		1	1	60	2			2			2			2			240
42795	2	76	4		3	1.08		87	2	2			151.3	24.51	86.2	1	1	150	64	154	66	132	68			1								2			2			2			2			2			60
42796	2	10	1	4		1.81		189					131.8	17.33	65.6			102	58	102	50	102	56			2						35
42797	2	35	3		5	1.61	2	185	1			13	166.7	26.59	88.7	2		94	58	90	60	98	56			2	5.4	98	5.44	4.56	27.36	72	7.161	1	3	10	1	3	10	2			1	5	60	1	1	30	120
42798	1	19	3	12		0.97		247				23	179.5	23	87.5	2		122	52	124	54	122	54			2	5	99	5.495	6.76	40.56	44	4.385	1	7		1	7		2			1	3		1	1
42799	1	63	1		1	0.69		64	1			60	164.8	27.69	98.7	1	1	124	58	120	54	118	56			2	5.6					20		2			2			1	7	60	2			2			120
42800	1	3	1										100	14.8	49											2
42801	2	50	3		3	2.14		49	2	1		12	171.6	26.01	98.6	2		126	78	132	74	128	76			2	5.5	103	5.718	14.74	88.44	34	5.995	2			2			2			2			2			180
42802	1	62	1		3	4.55		90	1		2	21	174.6	36.8	124.4	1	1	124	70	120	68	120	76			2	5.7	99	5.495	10.62	63.72	58	7.716	2			2			1	5	30	2			2			660
42803	2	3	2			1.95							99.3	19.37	54.6											2
42804	2	19	3	15		3.07		74				11	167.1	24.21	75.6	2		92	54	96	64	98	66			2	5.2					60		2			2			2			1	5	30	1	3	20	420
42805	2	1	1			1.81																				2
42806	2	36	2		4	4.38	2	69	1		2	24	165.6	26.36	94.8	2		116	82	118	84	108	84			2	5.2	84	4.663	12.28	73.68	70	4.219	2			2			2			2			1	5	45	360
42807	1	16	1	10		0.67		141				36	162.7	17.98	69	2		108	60	108	60	110	60			2	5.8					44		2			1	2	45	2			2			2			480
42808	2	58	1		1	1.75		74					146.1	33.97		2										2								1	2	240	1	1	240	1	3	25	2			2			120
42809	1	27	1		1	1.73		108				58	159.1	29.95	94.4	2		106	56	112	62	106	52			2	5.4	94	5.218	9.1	54.6	35		2			2			1	6	60	1	2	120	2			120
42810	1	8	3	1		0.66		97					132.9	21.46	78.4			94	50	94	50	92	48			2						44
42811	1	27	3		5	3.92		130	1		4	15	175.6	26.07	91.6	2		126	78	124	80	120	82			2	4.8					46		2			2			1	6	20	2			1	1	60	660
42812	1	5	3			1.65							119.4	14.31	51.6											2
42813	1	80	3		4	1.79		52	2	1		24	158.2	24.21	94.7	1	1			158	76			148	84	2	5.3	96	5.329	8.01	48.06	69	9.381	2			2			2			2			1	5	60	240
42814	2	80	4		3	2.07		53	2	1		34	159.6	32.31	101.2	1	1	180	66	176	66	188	76			2	5.4	103	5.718	44.13	264.78	83	9.492	2			2			2			2			2			480
42815	2	9	4	3		1.37		100					124.6	20.74	67.4			94	42	92	40	92	36			2						55
42816	2	31	3		3	0.84	2	55	1			12	158.1	27.76	90.9	2		104	56	100	56	106	56			2	5.2	97	5.384	16.33	97.98	40	6.273	2			1	5	360	2			2			2			540
42817	1	51	1		3	3.71		162	2	1		160	186.5	26.13	107.2	1	1			164	82	152	88	134	84	1	7	222	12.323	13.71	82.26	47		2			2			2			2			2			840
42818	2	77	3		1			34	1		1	37	159.4	23.77	91.8	2		144	82	134	82	130	84			2	5.2	116	6.439	7.47	44.82	79	12.545	2			2			2			2			1	1	180	180
42819	2	3	1			0.4							105.2	16.81	54.5											2
42820	1	68	3		2	1.86		126	1		1	17	174.6	19.88	87.2	2		140	74	136	76	142	78			2	5.5					49		2			1	5	60	1	7	60	2			1	4	60	300
42821	2	2	5			2.9							91	15.58	46											2
42822	1	39	3		4	0.77		188	2	1	1	36	172.7	31.05	104.7	2		106	70	106	68	100	66			2	5.5	91	5.051	9.46	56.76	40	3.164	2			2			2			2			1	5	120	240
42823	1	49	2		1			26	1		6	25	159.1	26.75	88	2		126	74	118	74	108	62			2	5.4					39		2			2			2			2			2			15
42824	2	29	1		3	2.82	2	187	2	1	2	15	169	28.5	103.7	2		104	70	100	66	102	60			2	4.9					35		2			1	3	45	2			2			2			480
42825	1	61	3		3	2.71		241	1		6	235	168.9	28.01	93.6	1	1	150	66	150	66	146	62			2	5.8	119	6.606	8.79	52.74	32	4.108	2			1	5	120	1	5	45	2			2			360
42826	2	47	4		2	0.17		191	1		3	27	171.4	19.74	80	1	1	100	66	104	64	106	58			1	5					109		2			2			1	4	300	2			2			120
42827	2	69	1		4	5		94	1		1	14	170.7	29	110	2		134	58	126	60	126	64			2	5.3	104	5.773	6.31	37.86	70	6.55	2			1	4	45	1	4	10	2			1	5	45	300
42828	1	5	3			1.13							121.9	18.17	62.1											2
42829	1	9	4	2		2.19		141					136.5	22.7	75			114	46	112	46	110	34			2
42830	2	65	4		2	1.69		102	2	1		89	167.2	38.88	127	1	1									1	8	188	10.436	11.37	68.22	44		2			2			2			2			2			480
42831	2	0	1			0.5
42832	1	15	5	9		5						23	173.7	15.94												2	5.4					50
42833	2	65	3		4	3.85		12	1		1	18	156.3	32.05	102.3	2		130	86	128	82	126	78			2	5.9					36		2			1	3	120	2			2			1	6	45	480
42834	1	45	3		5	4.83		273	1		2	25	188.4	37.05	126.5	2		114	80	114	78	118	82			2	5.4	104	5.773	18.43	110.58	38	5.051	2			2			2			2			1	2	20	360
42835	1	64	3		1	2.31		29	1			26	181.1	27.47	105.7	1	1	132	78	124	76	128	76			2	5.6					59		2			1	2	30	1	6	20	2			2			300
42836	1	3	4			1.61							93.7	14.69	43.2											2
42837	1	13	1	6		0.92		176				12	153.8	24.77	82.7			98	66							2	4.9					49		2			2			2			1	5	60	1	2	30	480
42838	2	54	5		3	1.29		115	1		1	17	162.6	31.73	98	2		134	72	126	70	122	68			2	5.8	102	5.662	25.98	155.88	43	10.214	2			2			2			1	1	30	1	1	30	360
42839	2	29	4		5		2	26	1		1	11	158	29.48	88.2	1	1	140	84	134	72	124	74			2	5.3	89	4.94	9.75	58.5	69	5.718	2			2			2			1	4	60	1	2	30	180
42840	2	45	2		5	1.75		28	1		2	35	147.4	31.99	96.3	2		116	62	108	58	110	52			2	5.4	102	5.662	6.55	39.3	72	7.549	2			1	6	240	1	6	60	2			2			60
42841	1	5	2			0.73																				2
42842	1	25	1		2	1.14		83	1		7	558	162.1	36.12	105.7	2		126	68	116	64	124	70			2	9.9	287	15.931	25.99	155.94	46		2			2			2			2			1	5	10	420
42843	1	56	4		2	1.41		221	1		3	41	173.4	28.8	100.6	9		158	94	156	102	156	96			2	6	106	5.884	9.81	58.86	53	6.273	2			1	2	30	2			2			2			360
42844	2	63	3		4	5		73	1		1	23	156.1	27.58	93.5	1	1	116	64	114	70	116	66			2	5.6					60		2			1	5	60	2			2			1	5	30	180
42845	2	80	3		3			28	2	1	1		154.2	37.35	121.2	1	1	146	78	140	76	128	76			1	7.8	143	7.938			55		2			2			2			2			1	1	10	360
42846	2	32	4		4	2.91	2	128	2	1	1	17	162	27.51	79	2		100	80	108	74	102	76			2	5.7					81		2			2			2			1	4	45	1	4	60	120
42847	1	22	2		2	0.71		232	1		10	14	165.4	23.21	80.2	2		112	62	114	58	108	60			2	4.5					56		1	5	240	1	5	180	1	3	60	2			2			120
42848	1	0	3			0.9
42849	1	1	5			1.3																				2
42850	1	53	3		2	4.5		17	2	1		42	176.4	25.65	98.7	2		126	72	114	68	116	64			1	6.6	164	9.104	4.41	26.46	42		2			1	4	180	2			2			2			420
42851	2	0	3			0.54
42852	1	4	1			0.58							111	14.77	49.9											2
42853	1	39	4		4	4.48		140					184.2	36.96	121.3	2		130	100	144	106	142	100			2								2			2			2			1	2	60	1	2	30	480
42854	2	16	4	9		3.58		112				16	168.4	34.03	111	2		102	62	102	64	106	66			2	5.4	106	5.884	13.58	81.48	43	6.939	2			2			2			1	6	120	1	5	10	600
42855	2	36	5		5	5	1	98	1			9	168.8	25.9	103.9	2		106	42	100	48	100	46			2	5.1					67		2			2			2			2			1	3	20	540
42856	2	16	4	10		0.23		167				62	152.9	34.39	105.6	2		120	66	120	76	118	64			2	5.6					44		2			2			2			2			2			240
42857	1	28	1		2	0.61		135	1		6	14	175.3	32.15	104	2		106	74	108	74	110	78			2	5.5	96	5.329	11.83	70.98	54	5.329	2			1	5	240	1	5	60	2			2			120
42858	1	9	4	3		0.83		246					137.4	17.11	57.1			106	60							2						57
42859	2	11	3	4		5		96					141	15.59	62.7			94	58	96	52	96	42			2						72
42860	2	19	1	15		0.59		15				6	161.4	17.31	69.8	2		116	72	112	70	112	66			2	4.9					53		2			2			1	7	60	1	1	120	2			420
42861	2	18	3	66				88				10	176.5	22.37		2										2	5.4					50		2			1	6	240	2			1	1	180	2			90
42862	2	21	4		4		2	126	1		2	29	172.8	23.74	82.8	2		106	68	112	66	112	60			2	5.5	90	4.996	23.67	142.02	57	4.829	2			2			2			2			2			480
42863	1	8	3	2		1.86		44					125.6	14.39	55.9			94	20	94	0	98	0			2						49
42864	2	0	4			0.58
42865	2	23	4		3	1.66	2	196	1		1	25	171.3	39.8	123.1	2		126	52	124	52	122	52			2	6.1					45		2			2			2			2			2			420
42866	2	80	3		2	2.14		105	2	1		20	154.3	38.47	124.3	1	1	136	56	128	56	130	54			2	6					40		2			2			2			2			1	6	60	480
42867	1	68	4		4	3.41		376	1		1	21	177.8	25.27	99.9	2		116	68	114	70	122	70			2	5.4	104	5.773	19.02	114.12	43	9.381	2			2			2			2			2			180
42868	1	43	3		5	3.78		189	1		2	35	189	43.7	149.8	1	1	128	76	126	78	132	74			2	5.7	120	6.661	14.74	88.44	38	5.662	2			2			2			2			2			720
42869	2	64	3		3	1.18		242	2	2		21	156.6	29.28	101.8	2		122	70	122	66	120	74			2	5.8					47		2			2			2			2			2			300
42870	2	34	1		5	1.16	2	60	1			34	144.2	27.27	89.5	2		130	74	124	72	132	68			2	5.4					44		2			2			1	7	25	2			1	7	30	90
42871	2	3	3			4.43							92.8	15.1	47.2											2
42872	1	2	3			0.57							95.4	14.72	47											2
42873	2	80	5		1	0.61		91	2	2		18	148.6	31.97	110.5	1	1	126	70	128	72	126	72			2	5					68		2			2			1	1	30	2			1	7	40	360
42874	1	1	2			0.66																				2
42875	2	13	4	7		3.87		161				6	172	21.53	73.5			116	66	122	60	126	60			2	5.6					46		2			2			2			2			1	4	120	600
42876	2	80	3		3			12	1			11	142.3	29.98	93.4	1	2					206	84	196	86	2	5					63		2			1	7	120	2			2			2			240
42877	1	22	3		4	2.59		190				20	182.5	32.37	107.8	2										2	4.8	96	5.329	14.38	86.28	41		2			1	5	30	1	5	60	2			1	3	90	420
42878	1	45	3		1	0.68		24	1			24	167.9	22.21	83.9	2		122	70	118	76	116	72			2	5.6					51		2			1	5	10	2			2			2			360
42879	2	5	4			1.27							117.6	19.67	60.5											2
42880	2	28	3		4	2.91	2	69	1		3	19	177	22.09	88.2	2		120	70	124	74	124	70			2	4.7	81	4.496	7.03	42.18	69	5.495	1	5	300	1	5	420	2			2			1	3	60	120
42881	2	17	2	10		0		40				18	150.1	27.52	91.3	2				112	68					2	5.1	103	5.718	23.83	142.98	50	5.773	2			2			1	5	30	1	5	30	2			540
42882	1	2	3			0.24							85.2	17.77												2
42883	1	0	5			3.87
42884	2	13	1	7		4.23		126				12	159.3	19.78	70.3			106	46	98	50	96	56			2	5.4					49		2			2			2			1	2	15	1	4	35	540
42885	2	11	2	5		2.69		133					141.8	14.77	56.2			116	72	116	62	114	64			2						49
42886	1	4	3			5							105.4	16.74	50.2											2
42887	2	9	1	3		1.65		85					133.1	19.31	64.5			102	56	104	54	100	54			2
42888	2	3	1			1.81																				2
42889	2	13	3	6		1.01		85				7	157	20	75			110	56	110	46	110	48			2	5.3					42		2			2			2			1	3	90	2			660
42890	1	35	1		4	2.33		60	1		1	24	168.8	29.16	99.1	2		112	82	112	86	116	82			2	5.3	99	5.495	14.42	86.52	44	7.549	1	1	240	1	1	240	2			2			2			480
42891	1	4	2										104.8	17.21	55.1											2
42892	1	3	2			1.65							102.7	16.4	46.9											2
42893	2	0	4			4.64
42894	1	37	1		1	1.36		99				21				2		128	66	130	54	126	64			2	5.4					58		1	5	240	2			2			2			2			240
42895	2	8	1	2		1.45		19					127.4	17.19	66.8			100	54	98	62	104	58			2						56
42896	2	26	1		3	1	2	63	2	1	1	20	145	25.78	83.4	2		116	52							2	5.2					50		2			1	5	180	1	7	120	1	2	60	1	2	60	240
42897	2	32	3		2	0.03	2	52	2	1		15	157.9	35.38	104.7	1	2	124	66	120	70	124	70			2	5.5	115	6.384	16.11	96.66	35	6.606	2			1	5	180	1	5	120	2			1	5	120	60
42898	2	63	4		3	5		123	1			27	172.5	30.75	110.8	2		106	62	102	58	112	56			1	6.3	130	7.216	24.76	148.56	48		2			2			2			2			1	3	20	60
42899	1	0	1			1.64
42900	1	63	4		5	5		80	1		1	11	179.9	36.77	127	1	1	150	78	146	80	148	82			1	6.4	128	7.105	11.29	67.74	42		2			2			2			1	7	45	1	7	45	300
42901	1	33	4		4	3.92		106	2	2		36	180.5	44.23	139.3	2		134	94	132	96	140	98			1	10.1	322	17.874	80.38	482.28	32		1	5	720	1	5	720	2			2			2			60
42902	2	31	1		2	0.8	2	114	2	1	1	17	141.5	48.45	115.8	2		106	70	102	76	104	74			2	5.5	102	5.662	17.55	105.3	52	6.717	2			2			2			2			2			420
42903	2	22	3		4	1.54	2	26	1		3	12	167.5	19.64	73	2		122	56	114	66	124	50			2	5	87	4.829	7.73	46.38	75	5.218	2			2			2			1	5	30	1	5	15	240
42904	2	47	1		2	2.14		31	1		3	25	161.7	21.3	82	2		110	64	110	66	110	70			1	7.7	227	12.601	6.1	36.6	63		2			1	5	240	2			2			2			30
42905	1	30	2		4	0.49		191	1		4	26	169.4	25.68	83.9	2		114	66	110	66	116	68			2	4.7					44		2			2			2			1	4	120	1	4	30	180
42906	1	56	3		4	4.57		195	1		4	21	184.1	29.15	112	2		114	70	124	76	128	62			2	5.6	104	5.773	13.12	78.72	45	6.55	2			2			2			2			2			600
42907	1	8	3	2		0.91		130					116.8	13.41	49.5			90	14	86	34	92	32			2						27
42908	2	80	3		4	1.73		27	2	2		9	144.4	27.38	88.8	2		160	44	138	40	138	42			2	5.9	104	5.773			56	10.88	2			1	3	30	1	3	25	2			2			90
42909	1	13	3	6		1.09																				2
42910	1	0	1			2.62
42911	1	38	3		2	1.45		157	2	1		23	162.3	20.61	74	2		116	68	112	72	116	76			2	5.2					40		2			2			1	7	60	2			2			240
42912	1	46	2		3	1.69		180	1		3	45	163.4	28.8	96.2	2		124	92	124	90	130	84			2	5.7					44		1	5	420	1	5	420	2			2			1	3	60	120
42913	2	16	3	9		0		100				9	160.6	22.22	77	2		116	76	118	84			116	84	2	4.7					63		2			2			2			2			2			480
42914	1	43	5		1	2.73		99	1			15	174.6	26.54	95.5	2		108	54							2	5.6					61		2			2			2			1	2	180	1	3	60	480
42915	1	3	2			0.03							99.3	17.75	53.4											2
42916	2	4	1			1.16							101.5	16.4	52											2
42917	2	5	3			5							108.7	17.77	59											2
42918	2	60	1		2	0.46		63	2	2		23	157.2	32.54	106.3	2		154	80	138	84	134	86			2	5.3	94	5.218	14	84	44	6.717	2			1	7	45	1	2	30	2			2			120
42919	2	20	1		3		1	63	1		3		159.3	22.78	89	2		110	50	94	46	96	50			2								2			2			2			2			2			120
42920	1	80	3		5	2.14		117	2	2		20	169.7	24.34	96.5	1	1	160	54	154	52	150	50			2	5.5					82		2			2			2			2			2			480
42921	1	0	3			2.36
42922	1	70	2		3	3.53			1		3	33	169.1	29.2	105.2	1	1	130	62	128	62	136	66			2	5.7	101	5.607	5.79	34.74	47	5.495	2			2			2			2			1	5	45	300
42923	2	37	1		3	2.55	2	91	1		2	17	164.7	36.75	118	1	2	104	70	100	72	100	74			1	7.7					45		2			1	3	60	2			2			2			60
42924	2	1	2			1.57																				2
42925	2	3	2										94	15.5	50											2
42926	2	44	3		3	1.42	3									2										2								2			1	7	120	2			2			2			60
42927	2	61	1		4			75	1			53	154.3	24.03	88.2	2		98	64	92	64	92	62			2	5.1					41		1	6	480	1	5	480	2			2			2			120
42928	2	80	1		1											1	1									1								2			2			2			2			2			300
42929	2	17	2	13		1.06		94				13	152.5	18.7	70.8	2		106	62	110	46	108	54			2	5					37		2			2			2			1	1	10	1	1	180	900
42930	1	11	1	4		0.73		115					157.7	19.38	70.5			128	60	128	54	122	54			2						67
42931	1	4	3			0.5							115.4	19.3	62.1											2
42932	2	42	3		5	5	2	134	1		1	15	157.4	23.17	72	2		114	74	112	74	104	70			2	5.6					65		2			2			2			1	6	120	1	2	90	480
42933	2	10	1	5		1.74		66					141.3	15.18	57.7			90	52	86	50	80	56			2						69
42934	2	2	1			0.66							92.1	17.33	53.4											2
42935	2	59	3		5	5		15	1		1	18	163.2	28.31	101	1	1	126	96	128	88	136	92			2	5.3					81		2			2			2			2			2			840
42936	2	11	1	4		2.28		32					149.4	26.25	85.8			114	52	116	50	114	48			2						47
42937	1	22	1		3	1.28		416	1		2	24	181.6	32.26	108.5	2		108	70	106	62	106	64			2	5.5					24		2			2			2			1	5	120	2			600
42938	2	2	3			0.7							89	16.54	47.8											2
42939	1	26	4		3	1.66		162	2	2		18	170.3	34.93	111.5	2		114	52	114	52	112	50			2	5.8					37		1	5	600	2			2			2			2			240
42940	2	71	3		2	0.69		72	1		1	10	169.4	25.02	98.6	2		140	48	138	48	132	44			2	5.9	103	5.718	8.24	49.44	50	8.882	1	2	30	1	1	120	2			2			2			180
42941	2	70	3		3	1.42		73	2	2		18	163	28.34	99	2		126	78	126	76	126	76			2	5.2					51		2			2			2			2			1	6	60	420
42942	1	5	1			1.36							107	14.5	45.4											2
42943	2	0	2			0.42
42944	2	11	4	5		4.83		82					146.4	17.82	59.9			108	54	106	54	106	60			2						60
42945	1	6	3	1		1.16		88					124	14.57	54.4											2						66
42946	1	67	4		3	2.42		82	1			27	161.4	21.84	92	2		152	84	138	72	132	86			2	5.6					50		2			2			2			2			2			300
42947	1	66	3		1	5		38	1		3	50	176.7	21.11	89	1	1	126	60	118	58	120	62			2	5.7					59		2			2			1	4	120	2			1	1	120	180
42948	1	41	3		4	4.75		251	1		1	52	174	32.93	102.8	2		124	72	120	70	116	66			1	6.7	149	8.271	25.48	152.88	38		2			2			2			1	2	40	1	1	15	360
42949	2	60	3		4	5		21	1		1	14	159.2	28.68	98	2		130	84	138	80	128	76			2	5.3					54		2			2			2			2			1	4	30	480
42950	2	40	3		4	5	2	37				35	161.8	36.25	108.9	2		126	72	118	70	122	76			2	5.4					48		2			2			2			2			1	1	45	780
42951	2	7	1	1		1.36		126					142.6	21.29	78.5											2
42952	1	11	3	4		3.54		57					135.6	19.36	65											2
42953	2	31	3		5	3.85	2	53	1		3	21	177.3	24.43	90.5	2		114	82	112	86	110	86			2	5.4					59		1	3	60	1	4	120	2			1	3	60	1	2	30	300
42954	2	10	2	3		0.94		74					142.7	25.49	83.2			112	54	100	58	104	46			2						52
42955	2	0	3			1.21
42956	2	19	2	11		1.65		108				10	153.8	25.2	83.8	2		94	62	102	62	98	50			2	4.5	86	4.774	9.74	58.44	48	5.995	1	5	480	1	5	540	2			2			1	3	60	300
42957	1	8	1	2		3.13		37					129.2	17.61	59.1			96	72							2						76
42958	1	37	4		4	1.85		367	1		2	23	176.5	28.95	103.5	2		134	74	130	74	124	74			2	5.7					46		1	5	240	2			1	6	30	2			2			240
42959	1	9	1	3				69					126.6	18.03	57			96	18	100	22	94	26			2						51
42960	2	59	3		3	5		80	1		1	18	164.3	24.75	94.4	2		118	78	120	80	118	78			2	5.5	96	5.329	5.89	35.34	74	6.495	2			1	6	120	2			2			1	4	40	240
42961	2	80	3		1	2.59		118	2	2		17	154.1	29.77	101.5	1	1	150	60							2	6.3					57		2			2			2			2			2			600
42962	1	18	3	11				58				14	168.9	22.57	74	2		108	58	102	60	108	66			2	5.2					66		2			1	1	120	1	7	60	1	1	120	1	2	240	720
42963	2	11	1	5		5		229					151.5	22.74	73.6			102	32							2						64
42964	1	10	1	5		1.01		79					141.2	40.13	118.3			110	64	104	68	100	66			2
42965	1	5	1			1.3							112.8	15.88	53.3											2
42966	2	9	2	3		1.17		168					139.1	15.71	60.6			98	64	96	64	96	66			2
42967	2	19	1	15				291					162.2	28.32	91.9	2		102	58	106	48	108	48			2								2			2			2			2			2			720
42968	2	4	1			0.6							102.4	15.93	52.2											2
42969	1	34	3		5	0.5		180	1			28	177.3	32.16	112.7	2		122	72	106	68	106	76			2	5.2	100	5.551	19.34	116.04	35	8.104	2			2			2			1	2	45	2			60
42970	2	3	2			2.36							108	16.63	55.6											2
42971	1	10	2	4		0.34		162					145.1	15.58	59			98	54	96	44	94	52			2						48
42972	1	10	3	3		0.75		163					146	14.54	55.4			98	44	98	50	90	42			2						53
42973	2	37	3		3	3.54	2	56	1		4	8	162.8	23.96	79.6	1	1	114	52	116	58	112	48			3	5.8	123	6.828	11.1	66.6	54	8.049	2			1	1	60	2			2			1	4	50	600
42974	1	37	3		2	0.57		58	1		1	55	183.4	30.12	115.5	1	1	114	74	108	72	104	76			2	5.2					38		2			1	7	60	2			2			2			180
42975	1	80	3		3	2.76		97	1			16	161.1	25.78	99.8	2		128	78	130	64	126	56			2	5.4					39		2			2			2			2			2			180
42976	2	5	4			1.14							117	16.22	54											2
42977	2	38	2		3	1.06	2	196	1		1	15	155.7	26.52	87	2		122	66	126	68	122	62			2	5.4					54		2			2			2			2			1	1	60	60
42978	1	79	3		1	1.1		198	2	2		24	184.3	26.35	112.8	1	1	122	54	114	50	116	50			2	5.3					35		2			2			2			2			2			420
42979	1	44	1		2	0		125	1		3	30	179.9	28.02	108.5	2		134	86	130	82	130	84			2	5.2	108	5.995	19.91	119.46	50	7.938	1	3	60	1	4	30	1	3	10	2			2			240
42980	1	14	4	9		1.69		20				16	163.2	23.02	75.5			100	58	102	54	104	58			1	14.1					47		2			2			1	4	15	1	5	120	2			660
42981	2	65	1		2			109	1		1	26	157.5	28.62	96.2	2				174	0	174	0	168	24	2	5.5	121	6.717	15.65	93.9	47	9.492	2			2			2			2			2			420
42982	1	58	3		4	5		52	1		1	19	177	23.97	82	2		114	78	116	74	114	76			2	5.4					56		1	2	60	1	2	60	1	1	30	1	2	20	1	1	20	480
42983	1	14	4	7		3.22		81				13	148.9	18.04	63.7			108	48							2	5.6	89	4.94	9.28	55.68	56		2			1	1	10	2			1	4	120	2			1020
42984	1	28	1		1	0.58		258	1			18	169.5	25.41	81	2		96	56	94	56	98	60			2	4.8	101	5.607	8.61	51.66	54	4.052	1	5	480	1	5	120	2			1	1	90	2			180
42985	1	63	3		2	0.95		127	2	2		21	182	25.75	121	1		116	86	114	78	106	74			1	7.8					42		2			2			2			2			2			600
42986	2	32	4		4	1.27	2	177				51	156.1	29.75	88.2	2										2	5.2	86	4.774	5.6	33.6	46	5.218	2			2			1	4	60	1	4	60	2			300
42987	2	61	3		5	4.38		27	1		1	15	166.8	32.38	107.3	1	1	114	70	114	74	106	70			2	5.4					60		2			1	3	120	2			2			1	2	45	300
42988	1	9	3	3		0.88		136					134.5	15.09	57.8			100	52	100	50	102	46			2						38
42989	1	12	1	6				133				16	143.5	18.4	66			106	48	100	44	102	42			2	5.5					60		2			2			2			2			1	3	45	600
42990	1	2	3			2.12							90.2	16.59	47.5											2
42991	2	30	1		1	1.93	1	100	1		4	17	157.1	36.1	103.7	2		114	52	112	50	114	50			1	5.8	100	5.551	19.68	118.08	65	10.158	1	5	300	1	5	480	2			2			2			240
42992	2	12	4	6		3.07		193					162.9	28.83	94.6			128	74	124	72	126	74			2								2			1	2	10	2			1	3	45	1	3	45	360
42993	1	55	2		3	2.36		124	1		24	32	171.1	33	105.8	1	1	104	62	102	66	100	70			2	5.3					34		2			2			2			2			2			480
42994	1	24	3		4	0.55										2										2								2			2			1	2	60	2			2			240
42995	2	2	3			1.17							84.7	15.47	46.6											2
42996	2	12	5	5		0.06		107				9	132.9	13.59	55											2	4.8					43
42997	1	32	3		3	0.59		71	1		4	55	189.8	22.18	82	2		124	72	122	74	124	74			2	5.4	103	5.718	8.47	50.82	56	2.72	1	5	120	2			2			1	1	60	1	2	30	120
42998	2	17	3	11		5		162				10	150.8	24.85	80.2	2		106	42	108	46	106	56			2	5.4	86	4.774	36.26	217.56	38		2			1	3	180	2			1	2	120	1	3	120	540
42999	1	3	3			5							107.3	15.46	49.6											2
43000	2	0	1			0.99
43001	2	57	4		4	1.17		145	2	2		23	143.5	19.91	72.6	1	1			174	80	178	78	178	78	2	5.9	102	5.662	12.37	74.22	107	10.158	2			1	2	180	2			2			1	2	120	180
43002	1	8	1	1		0.66		88					118.4	15.48	57.3			104	60			98	42	94	48	2						40
43003	2	3	3			4.01							100.3	14.31	48.8											2
43004	2	64	3		1	1.62		37	1		2	22	158.5	38.93	118.6	1	1	114	74	110	76	112	74			2	5.6					45		2			1	1	10	1	4	40	2			1	5	30	180
43005	2	80	3		2	0.14		21	1			32	143.4	25.19	88.3	1	1	158	70							2	6.1	114	6.328	13.75	82.5	37		2			2			2			2			2			240
43006	1	0	2			3.98
43007	1	47	5		5	5		29	2	1	4	33	166.6	23.74	87.4	2		112	84	108	82	112	78			2	5.3					28		2			2			2			1	3	60	1	1	60	420
43008	2	31	3		4	2.9	2	130				16	159.8	41.08	123.5	2										2	4.9					45		2			2			2			2			2			120
43009	1	16	3	8		0.9		103				28	177.6	40.68	123.3	2		124	64	116	70					2	5	100	5.551	18.93	113.58	37	7.161	2			2			1	7	45	1	7	180	1	3	90	720
43010	1	19	4	11		1.18		258				16	183.1	16.67	65.6	2		108	60	106	68	110	62			2	5.4	94	5.218	2.55	15.3	52		2			2			2			1	2	60	1	2	60	20
43011	1	19	4	13		2.17		154				18	178.4	22.15	76.1	1		132	96	140	100	140	92			2	6					41		2			2			2			1	4	120	2			480
43012	2	13	1	6		1.45		108				8	159.2	18.74	71			118	62	112	62	108	60			2	5.2					62		2			2			2			1	5	60	2			720
43013	1	0	1			1.85
43014	2	10	1	4		0.91		162					138.2	14.03	56			84	52	96	50	90	52			2						52
43015	1	80	3		3	1.92			9	1	1	16	178.9	25	96.2	1	1	116	48	116	46	114	48			3	6.7	126	6.994	11.19	67.14	52	8.993	1	1	120	1	2	30	2			2			2			120
43016	2	73	3		3	2.1		14	1			13	151.5	21.92	78.5	1	1	160	78	160	78	166	76			2	5.4	94	5.218	2.72	16.32	48	9.048	2			2			2			2			2			480
43017	2	55	3		3	1.15		64	1			15				2		108	74	114	72	106	72			2	5.9					28		1	7	240	1	5	240	2			2			2			180
43018	2	68	1		1	0.7		46	2	1		104	146	35	104.7	1	1	142	30	142	50	146	36			2	5.9	101	5.607	26.76	160.56	64	10.158	1	2	60	1	2	60	1	3	30	2			2			30
43019	1	60	3		1	1.46		69	1			39	161.9	30.22	109.7	1	1	130	76	120	72	124	78			1	12.1	470	26.09	46.01	276.06	32		2			2			1	7	15	2			2			480
43020	2	80	3		2			81	1		1	17	153.6	34.33	106.5	1	1	158	74	158	72	150	70			2	5.1					40		2			2			2			2			2			360
43021	1	15	3	9		4.72		269				17	171.8	31.1	104			128	64	128	62	126	64			2	5.2					35		1	2	360	1	3	60	1	5	20	2			2			300
43022	2	46	4		2	0.8		316	2	1		21	155.2	25.45	84	1	1									2	6					48		2			2			2			2			2			360
43023	2	61	1		3	4.75		168	2	2		42	151.1	31.71	106.2	1	1	114	68	120	68	114	66			2	5.7					49		2			2			1	5	180	2			2			120
43024	2	50	2		4	5		106	1		1	46	152.2	30.56	97.2	1	1	108	64	106	66	108	66			2	5.6	97	5.384	11.46	68.76	57	8.493	1	4	60	1	3	180	1	5	60	2			2			180
43025	2	80	3		4	0.88		59	1		1	23	157.9	25.11	93.5	1	1	158	86	156	86	160	74			2	5.9	113	6.273	11.22	67.32	63		2			2			1	7	10	2			2			360
43026	2	38	1		2	1.45	2	129	1			28	165.2	34.37	111	2		122	78	120	80	122	80			2	6					40		2			1	1	10	2			2			2			120
43027	2	9	2	3				13					131.3	13.11	52.5			98	42	94	44	102	40			2						57
43028	1	11	3	4		3.13		119					150.7	21.4	72.5			112	64	110	64	106	70			2
43029	1	80	2		5	2.05		46	1		1		147.8	27.28	97.7	1	1	180	62	166	58	150	58			2								2			2			2			2			1	2	20	240
43030	1	72	3		3	1.15		117	1		6	41	173.7	30.89	110.2	1	1	168	92	160	88	158	80			2	6	102	5.662	10.19	61.14	73		2			1	2	240	2			2			2			120
43031	2	80	1		1	3.43		10	2	1	1	40	149.7	19.5	67.4	2		124	52	116	52	116	56			2	5.8	106	5.884	1	6	58	11.824	2			2			2			2			2			420
43032	1	26	3		4	0.87		158	1		3	48	175.8	40.87	134.7	2		138	56	138	56	132	50			2	5.1					27		2			1	5	240	2			2			2			120
43033	2	4	4			0.3							108.9	19.23	58.8											2
43034	1	3	1			2.45							95.4	19.78	55											2
43035	2	16	1	10		3.2		266				10	164.9	29.24	95.2	2		110	56	108	64	108	58			2	4.9	100	5.551	21.2	127.2	44	4.885	2			2			2			2			2			480
43036	2	56	4		4	1.69		81	2	1		25	161.5	64.8	143	1	1	106	68	112	72					2	6.6	129	7.161	42.33	253.98	40		2			2			2			2			2			720
43037	2	28	4		3	0.73	2	227	1		1	8	166	32.55	116.5	2		98	62	106	58	102	60			2	5					51		2			2			2			2			2			720
43038	1	0	3			2.74
43039	1	1	4			0.59																				2
43040	1	4	1			2.01							106.3	15.58	54.1											2
43041	2	32	3		2	1.45	2	95	1		2	25	170.4	28.76	101	2		116	64	118	74	114	62			2	4.8					32		1	4	240	1	3	120	1	2	60	2			1	1	60	240
43042	2	12	3	6		4.31		117				7	163.5	28.06	85.3			110	50	106	54	114	58			2	5.1					53		2			2			2			1	1	120	1	2	60	600
43043	1	5	1			0.63							109.8	17.58	57.9											2
43044	2	28	3		5	3.98	2	99	1		3	12	166.7	23.46	82.9	2		96	62	100	62	96	62			2	4.9	74	4.108	7.98	47.88	46	3.331	2			2			2			2			1	2	30	120
43045	2	1	3			5																				2
43046	2	10	3	3		1.24		65					147.8	19.32	71.5			94	56	104	62	110	62			2						50
43047	2	71	5		3			55	2	1		200	169.2	22.15	90	9		104	70	104	70	108	72			1	7.1					69		2			1	7	30	2			2			1	7	20	150
43048	2	16	4	12				75				5	166.5	30.63	87.4	2		126	66	126	68	128	66			2	4.7	119	6.606	109.1	654.6	47		2			2			2			2			2			600
43049	2	73	4		2	1.1		19	2	2		19	164.7	40.26	119.8	1	1									2	6					51		2			1	4	180	2			2			2			300
43050	2	44	4		3	3.57	2	58				9	163.2	27.67	91	2		128	90	126	86	132	80			2	6.1					155		2			2			2			1	2	30	2			540
43051	2	46	4		2			121	1		6	11	157.5	36.24	112.1	1	2	134	88	132	96	136	98			2	5.7					38		2			2			2			2			2			780
43052	1	14	2	8		1.16		347				28	170.7	27.11	98.3			108	46	106	58	104	58			2	5.4					52		2			1	7	20	1	5	30	1	7	60	1	3	25	540
43053	1	46	1		5	1.47		101				64	168.6	29.37	95.7	2										2	5.3					41		2			2			1	2	60	1	3	30	2			300
43054	2	16	5	11												2										2								2			2			2			2			2			240
43055	2	15	3	8		1.9		68				6	151.5	20.96	78			100	74	102	70	94	74			2	4.9					40		2			2			1	7	30	1	2	60	1	3	45	480
43056	2	37	1		1	0.9	2	78	2	2		16	158.4	29.05	92.9	2		104	58	106	56	104	74			2	5.3	97	5.384	14.28	85.68	44	7.993	2			2			2			2			2			120
43057	1	2	3			0.15							93.1	17.31												2
43058	2	8	1	2		1.16		60					128.8	18.57	66			116	64	112	42	102	48			2						37
43059	1	5	3			1.48							113	16.37	52.4											2
43060	1	39	3		5	5		202	1		4	15	183.8	25.28	88.9	2		116	74	110	76	116	72			2	4.7					40		2			2			1	4	30	1	5	60	1	1	60	600
43061	1	2	1			0.69							92.8	17.07	48.4											2
43062	1	44	3		5	5		82	1		2	21	173.1	25.9	93.3	2		110	80	120	78	112	78			2	5.2					46		2			2			2			1	4	120	1	2	90	840
43063	1	66	2		1	0.59		216	1			30	170.9		102	2		134	62	134	60	128	60			1	5.4					37		2			2			2			2			2			1080
43064	2	33	3		4	0.8	3						161.7	26.66		2										2								2			1	4	120	2			2			2			360
43065	2	33	1		4	5	2	44	2	1	2	12	156.6	28.22	82.5	2				100	76					2	5.1	96	5.329	7.64	45.84	68	5.884	2			2			2			2			2			480
43066	2	80	4		4	0.8										2										2								2			2			2			2			2			240
43067	2	30	1		4	3.82	2	96	1		4	18	164.9	27.73	94.5	2		90	44	86	42	94	48			2	5.7	90	4.996	3.88	23.28	78	1.277	2			2			2			2			1	2	30	240
43068	2	4	4			1.27							109.1	20.75	61.9											2
43069	2	10	4	3		3.49		193					139.2	13.99	54.8			104	46	100	48	106	56			2						72
43070	1	14	3	8		5		121				14	171.2	21.97	74.2			114	58	100	44	100	52			2	5	100	5.551	10.45	62.7	36	3.608	2			2			1	7	15	1	1	60	1	3	60	600
43071	1	40	2		1	2.29		128	1		6	25	164.9	29.64	102.4	2		118	90	114	80	120	84			2	5.6					45		2			2			2			1	5	60	2			180
43072	1	7	1	1		0.7		158					133.5	22.11	76.3											2						78
43073	1	75	3		3	1.57		123	1		6	23	172.9	26.23	101.7	2		138	74	146	54	142	70			2	5.5	105	5.829	17.23	103.38	54	5.495	2			2			2			2			2			300
43074	1	43	3		4	1.99		107	1		6	36	170.2	24.03	90.5	2		128	76	130	70	116	68			2	5.7	104	5.773	6.82	40.92	49	4.829	1	6	240	1	6	240	2			2			1	1	180	240
43075	2	10	1	4		0.88		222					141.2	24.68												2						36
43076	1	18	3	13		1.45							183.7	28.36		2										2								1	3	10	1	5	10	2			2			1	1	120	360
43077	2	62	1		2	0.95		126	1		1	21	150	32.22		1	1	134	0	128	0	136	0			2	6.5					57		2			2			2			2			2			10
43078	1	44	3		3	5		216	1		1	33	182.9	27.89	111.1	2		124	76	118	72	122	78			2	5.5					45		2			1	6	480	2			2			1	2	480	180
43079	1	68	3		5	4.9		82	1		1	23	176	27.28	103.7	2		110	66	116	70	110	66			2	5.6					41		2			2			2			1	7	20	2			300
43080	2	80	3		5	2.19		23				14	153.9	22.38	78.4	1	1	126	58	116	58	118	60			2	5.6	82	4.552	5.04	30.24	63		2			2			2			2			1	7	35	300
43081	2	0	3			3.15
43082	2	6	2	2				34					125.2	14.86	52.8											2						42
43083	2	12	3	6		5		116					163.4	16.29	66.5			96	52	96	50	96	54			2								2			2			1	1	60	1	4	90	1	4	90	540
43084	1	68	3		3	1.83		98	1			37	163.5	32.06	114.5	1	1	138	72	128	68	126	74			2	5.9					27		2			2			2			2			2			240
43085	1	73	4		2	2.54		166				26	179.6	30.04	106.7	2		142	92	140	84	138	88			2	6.4					48		1	2	120	1	1	360	1	1	360	2			2			180
43086	2	42	3		5	5	2	89	1		2	12	167.5	24.91	90.6	2		104	66	106	64	110	70			2	5.2	79	4.385	3.79	22.74	93	3.997	2			2			2			1	2	40	1	2	30	480
43087	2	39	5		5	5	2	244	1		3	23	157.4	27.45	83	2		114	68	112	70	106	74			2	5.5					45		2			2			2			1	2	120	1	3	60	60
43088	1	10	4	2		1.94		34					148.1	18.28	65			96	72	96	74	98	76			2						57
43089	2	29	5		5	3.3	1	72	2	1	1	13	153.1	25.56	97.1	2		104	56	106	52	108	52			2	5.2					80		2			1	5	120	2			2			1	2	20	480
43090	2	9	1	3		0.7		106					136.4	20.21	68.5			108	50	110	50	102	48			2						52
43091	2	47	1		4	1.45		73	2	2		50	163.3	31.91	102.6	2		98	80	98	72	94	74			2	5.4	102	5.662	18.51	111.06	38	8.549	2			2			2			2			2			120
43092	2	48	5		4	0.58		52	1		1	17	169.7	31.11	100.7	1	1	104	80	114	78	106	74			2	5	94	5.218	18.76	112.56	65	8.771	2			2			2			2			2			720
43093	2	57	1		3			37	2	2		12	155.3	32.84	106	2		116	64	120	72	116	68			2	5.8					55		2			2			2			2			2			120
43094	2	3	5			0.8							107.4	16.39	54.3											2
43095	1	33	1		4	4.37		93	1		6	61	182.9	26.31	93.1	2		120	84	120	88	120	94			2	5.4					68		1	4	180	1	4	60	2			1	3	240	2			240
43096	1	50	3		4	5		117	1		2	26	167.4	24.66	89	2		126	84	132	84	126	88			2	5.2					40		1	1	300	1	5	180	1	5	10	2			2			180
43097	2	80	3		3	1.16			2	2		29				1	1	134	0	126	0	124	0			2	5.9	106	5.884	10.3	61.8	55	15.321	2			2			2			2			2			480
43098	1	18	3	12		4.01		108				16	174	26.26	87	2		118	20	122	28	126	22			2	5.4	99	5.495	9.94	59.64	43	3.775	2			1	4	180	1	7	60	1	4	180	2			240
43099	1	70	3		2	2.14		62	2	1		45	172.7	27.53	109.5	2		136	68	130	60	128	58			1	9.6					32		2			1	6	180	1	5	30	2			2			240
43100	1	38	3		2	1.43		67	1			10	172	30.62	108.4	2		108	80	110	76	106	74			2	5.2					42		2			2			2			2			2			360
43101	1	2	2			0.75							85.5	16.55	45											2
43102	2	4	3			4.08							107.5	15.92	53											2
43103	2	0	3			1.06
43104	1	5	1			2.5							111.1	16.45	58.3											2
43105	2	10	4	3		1.08		20					153.8	20.93	69.5			108	70	108	68	106	62			2
43106	1	46	3		1	0.07		131	2	1		25	181	30.74	113.4	1	1	134	80	124	82	124	80			2	6.2	121	6.717	16.36	98.16	48	10.269	2			2			1	7	180	2			2			180
43107	2	4	5																							2
43108	1	1	1			4.03																				2
43109	1	14	3	8		3.71		238				14	166.6	14.56	61.4			112	88	110	90	110	82			2	5.5	94	5.218	6.54	39.24	43	5.44	2			1	1	10	2			2			1	3	20	600
43110	1	10	2	3		2.86		155					147.6	16.8	59.6			104	62	104	70	100	64			2						56
43111	1	62	2		1	0.93		108	2	1		20	152.3	34.02	108.7	2		108	74	130	72	124	76			2	5.8	127	7.05	41.88	251.28	31	9.992	2			2			1	5	30	1	1	60	2			600
43112	1	23	3		2	1.57		218	1		12	16	184.7	22.95	87	2		124	76	120	74	130	84			2	4.6					64		1	5	120	2			2			2			2			240
43113	1	2	4			0.79							91.7	18.55	53.1											2
43114	1	24	3		4	0.7		71	1		4	35	187.9	37.25	124.5	1		122	90	120	82	116	86			2	5.5	158	8.771	44.27	265.62	32		2			2			2			2			2			360
43115	2	80	3		5	5		89	1			114	162.9	23.18	82	1	1	146	64	128	60	130	62			2	5.7					116		2			2			2			2			2			360
43116	2	35	3		3	1.65	2	208	1		4	10	154.7	21.73	71.2	2		88	66	98	68	96	64			2	5.4					72		1	4	240	1	4	120	2			1	4	45	1	4	45	120
43117	2	33	3		5	5	2	53				15	172.9	19.7	72.7	2										2	5.3	95	5.273	6.97	41.82	72		1	1	120	1	7	300	1	4	60	1	4	45	1	3	60	90
43118	2	4	4			2.02							102.4	16.98	50.2											2
43119	1	39	3		3	5		213	1			12	175.9	38.2	118.9	1		112	64	108	72	106	68			2	5.3	113	6.273	9.14	54.84	57	5.44	1	7	480	1	5	480	2			2			2			120
43120	2	11	1	4		1.99		124					132.7	20.61	67.2			120	0	118	0	112	0			2						68
43121	2	9	1	4		1.89																				2
43122	2	11	1	5		2.55		26					153.7	25.86	83.7			114	68	116	62	108	62			2						45
43123	1	80	2		1	1.74										1	1									2								2			2			2			2			2			600
43124	2	46	3		2	1.15		98	2	2		9	180.4	44.4	119.8	1	1	104	70	104	66	100	70			2	5.3	99	5.495	6.32	37.92	78	4.885	2			2			2			2			2			480
43125	2	7	4	1		2.91		64					129.5	14.07	50.5											2						57
43126	1	13	3	7		2.91		107				19	166.9	17.7	65.4			118	48	116	54	118	58			2	5.5	103	5.718	8.44	50.64	62	5.107	2			2			2			1	4	45	1	3	30	420
43127	2	53	4		4	0.97		257	2	2		15	162.3	29.04	100.7	1	2	146	90	144	96	150	92			2	5.1					95		1	5	120	1	5	180	2			2			2			180
43128	1	61	4		3	2.37			1		4		178.2	20.56	80.9	1	2	150	90	138	92	144	90			2								2			2			1	3	30	2			2			300
43129	1	0	3			2.22
43130	1	8	5	2		2.17		75					139.3	19.22	67.7											2
43131	1	64	3		3	2.22		105	1		4	35	165	33.9	102.5	1	1	120	88	120	86	118	86			2	5.7					30		2			2			2			2			1	3	60	240
43132	1	4	4			1.37							106.1	16.52	52											2
43133	1	46	3		4	2.19		74	1		2	59	187.3	28.45	105.6	1		116	76	120	78	122	66			2	5.7	102	5.662	9.91	59.46	29		1	5	180	1	3	180	2			2			2			120
43134	2	38	4		4	3.94	2	117	1		2	20	160.2	24.55	80.7	2		94	60	100	64	100	66			2	4.8	91	5.051	7.22	43.32	81		2			1	4	120	2			1	2	60	2			240
43135	2	0	3			0.05
43136	2	7	2	1		1.95		120					130.4	19	67.8											2						56
43137	1	15	1	9		1.16		49				11	169.6	17.14	69			104	66	96	60	94	56			2	4.9	104	5.773	4.33	25.98	56	5.884	2			2			2			2			1	7	180	480
43138	1	46	4		5	0.23		33	1		1	233	160.5	25.35	87.3	2		144	78	148	82	134	84			2	5					54		2			2			2			2			2			240
43139	2	21	1		3	1.15	2	46	2	2		14	160.9	31.25	106	2		106	68	112	70	112	66			2	5.1					61		2			1	5	300	1	2	120	2			2			120
43140	1	41	3		3	3.57		161	2	1		38	184.2	40.26	137.3	1	1	122	80	124	80	124	82			2	4.5					26		2			2			2			2			2			480
43141	2	2	3			0.91							86.7	18.23	50.2											2
43142	1	48	1		2	2.26		183	1			34	176.1	29.89	101.7	2		116	76	112	70	110	70			3	5.7	105	5.829	23.21	139.26	38	10.436	2			1	5	240	2			1	2	45	2			180
43143	2	80	4		2	1.26			2	1						1	1									2								2			2			2			2			2			360
43144	1	26	3		4	1.18		135	1		2	107	174.7	23.69	94.4	2		108	62	106	56	108	60			2	5.4					30		1	5	240	1	7	120	2			2			1	2	240	240
43145	1	1	1			1.46																				2
43146	1	4	1			1.21							110.4	20.59	62.3											2
43147	1	14	2	8		5		27				12	173.9	16.6	69.5			100	62	98	72	92	60			2	5.1	106	5.884	13.1	78.6	67	4.385	2			2			2			1	5	30	2			240
43148	2	16	3	8		0.58		236				14	151.4	22.77	79.4	2		116	66	114	62	110	54			2	5.2	91	5.051	11.17	67.02	43	5.495	2			2			2			1	2	45	2			360
43149	1	4	4			2.45							112	20.65	65.2											2
43150	1	2	3			5							94.5	16.24	47.5											2
43151	1	50	4		3	5		135	1		6	26	176.2	26.73	89.5	2		124	72	122	74	122	72			1	6.4	174	9.659	2.82	16.92	61		1	5	360	1	5	360	2			2			2			60
43152	1	5	5			2.16																				2
43153	1	64	4		1	1.57		127	1		4	17	169.7	31.98	112.8	1	1	210	80	214	78	192	74			2	6.1	94	5.218	8.45	50.7	30		2			2			2			2			2			660
43154	2	52	2		1	0		43	1		1	11	164.9	22.69		1	2									2	6					61		2			2			1	7	360	2			2			30
43155	1	80	3		4	5										1	1									2								2			2			2			2			2			540
43156	1	18	2	11		1.46		166				19	184.2	38.37	136.9	2		126	72	120	78	108	70			2	5.4					44		2			1	6	240	1	7	15	1	6	240	2			180
43157	2	20	1		4		2	212	1		6		158.5	35.86	112.8	2		110	76	110	76	112	72			2								2			2			2			2			2			480
43158	1	1	1			0.91																				2
43159	1	1	2			1.11																				2
43160	2	2	2										85.7	18.38	50											2
43161	1	5	3			0.81							114.4	14.59	52.8											2
43162	2	20	1		2	0.62	2	285	2	1		30	152	29.13	96.7	2		104	72	104	66	102	62			2	5.3					39		2			2			1	6	60	1	1	60	2			240
43163	2	3	1			1.03							98.2	16.07	48.4											2
43164	2	0	3			0
43165	2	49	3		3	1.14		210	1		7	13	168	25.05	87.8	2		108	46	106	52	104	50			2	5.2	99	5.495	4.08	24.48	46	4.33	1	1	180	1	3	180	1	7	120	2			1	6	180	180
43166	1	54	3		5	5		242	1		2	9	172	29.78	104.5	1	2	148	70	144	66	150	66			2	4.9					44		2			1	5	60	2			2			2			600
43167	2	38	3		5	1.83	2	59	1		2	21	162.5	22.57	85	2		124	78	120	74	122	80			2	5.3	93	5.162	3.4	20.4	60	4.219	2			2			1	7	30	1	1	120	1	1	60	60
43168	1	78	1		1	1.28		138	1		1	17	171.2	30.78	111.5	2		154	70	140	66	130	64			2	6.6	115	6.384	9.24	55.44	62	9.215	2			2			1	2	9999	2			2			120
43169	1	52	3		4	3.65		156	1		4	18	179	22.6	88.4	2		114	74	116	72	110	76			2	5.6					66		2			2			2			2			2			360
43170	1	50	3		5	5		89	1		4	7	184.1	29.21	104.8	2		122	70	116	70	118	70			2	5					47		2			2			2			2			2			300
43171	1	2	2			0.73																				2
43172	1	48	3		5	5		215	1		4	21	188.6	28.93	97.8	1	1	110	76	104	70	104	78			2	4.8	107	5.94	9.39	56.34	57	4.219	2			2			2			1	3	30	1	4	60	600
43173	1	34	3		9			294	1		2	42	192.1	30.49	119.5	2						104	74			2	5.9					37		2			2			2			1	3	15	2			480
43174	1	49	5		4	5		92	2	1	3	118	171.8	30.42	106.2	2		110	72	104	66	104	62			2	5.5					22		1	3	240	1	5	240	1	3	30	2			1	3	30	360
43175	1	39	1		1	1.99		207	1		3	28	174.3	27.75	99	2		116	72	114	68	114	58			2	5.3					54		2			2			1	7	90	1	1	90	2			60
43176	2	36	3		5	4.25	2	138	2	2		13	160.9	32.52	98.8	2										2	5.5					56		1	1	10	1	5	30	2			2			2			180
43177	1	36	3		5	1.61		197	2	1		41	172.7	26.45	88	2		108	66	114	78	108	70			2	5.2	98	5.44	13.41	80.46	28	6.828	2			2			1	5	20	1	5	40	1	1	240	480
43178	2	1	4			2.52																				2
43179	2	80	3		3	2.7										1	1									2								2			2			2			2			2			300
43180	2	64	4		4	4.96		89	2	2		8	163	35.64	104.6	1	1	114	68	112	74	118	70			2	5.8	84	4.663	3.96	23.76	69	5.551	2			2			2			2			2			240
43181	1	4	3			0.07							115.5	16.27	55.8											2
43182	1	2	5			0.61							91.1	18.31	49.5											2
43183	2	0	1			2.5
43184	2	0	3			5
43185	1	77	3		5	3.85		54	1		5	61	169.7	20.59	87.4	2		118	72	114	76	120	72			2	5					45		2			2			2			2			2			240
43186	1	67	3		4	2.43		109	1		3	20	177.5	32.72	121.5	1	2	122	68	126	68	122	60			1	5.8	115	6.384	16.01	96.06	35	8.66	1	1	120	1	1	120	2			2			2			720
43187	1	80	3		5	5		126	1		1	24	177.2	25.64	97	1	1	136	68	126	58	120	70			2	5.7	103	5.718	7.44	44.64	40	5.773	2			1	3	120	2			1	3	90	1	3	15	360
43188	2	11	5	5		2.33		181					155.9	17.65	66.5			100	50	96	50	102	56			2
43189	1	48	3		5	5		146	1		2	53	177	28.6	98.6	1	1	126	98	126	92	128	96			2	5.4	111	6.162	7.78	46.68	36	9.825	2			2			1	5	60	2			2			360
43190	1	53	1		1	2.12		121	1		2	18	168.4	25.11	96	2		124	72	126	72	122	70			2	5.4	94	5.218	6.1	36.6	42	4.774	2			1	5	240	2			2			1	5	30	120
43191	2	56	2		1			23	1		2	56	156.4	25.35	88.8	2		114	70	114	72	108	66			2	5.6	107	5.94	11.57	69.42	78	7.383	2			2			2			2			2			60
43192	2	2	3			4.66							88.4	16.51	49.4											2
43193	2	28	3		5	4.55	2	143	1		1	35	165.4	43.97	136.4	2		120	80							1	7.3	162	8.993	28.52	171.12	51		1	4	30	1	4	30	1	2	15	2			1	3	40	420
43194	2	8	1	2		0.64		152					125.1	15.91	55.4			104	62	108	66	106	58			2						54
43195	2	52	4		5	1.66		43				19	162.2	24.1	94.1	1	1	114	90	122	92	128	90			2	5.8	99	5.495	16.41	98.46	59		2			2			1	3	30	2			2			360
43196	2	5	1			0.53							112.2	15.33	52.1											2
43197	2	6	4	0		0.57		114					125.5	22.92	70.5											2						45
43198	1	24	3		4	1.73		89	1		6	13	182.2	24.13	90.5	2		118	60	116	56	114	54			2	4.9	77	4.274	4.41	26.46	57	4.663	2			2			2			1	4	45	1	4	30	360
43199	2	22	1		2	0.79	1	95	1		5	21	152.8	18.76	70	2		98	50							2	5	81	4.496	6.19	37.14	75		2			2			2			2			2			120
43200	2	44	4		4	5	3									2										1								1	4	720	1	4	600	2			2			2			120
43201	2	16	3	9		1.86		49				11	153.2	21.9	74.2	2		114	66	100	70	108	72			2	4.9					57		2			2			1	5	120	2			1	5	120	300
43202	2	34	3		2	1.43	3	246	1		1	18	163.3	30.04	99.1	2		116	80	116	76	122	80			2	5.7					54		1	5	180	2			2			2			1	4	60	120
43203	2	0	3			0.37
43204	2	80	1		2			51	1			8	153.9	24.66	93.9	1	2	162	38	160	42	160	0			2	5.4	94	5.218	7.49	44.94	62	11.435	2			1	7	300	2			2			2			120
43205	2	24	1		4	2.3	2	74	1		4	17	163.8	30.64	107	2		126	72	126	70	128	80			2	5	97	5.384	10.24	61.44	39	6.162	2			2			2			1	1	60	1	2	60	660
43206	2	8	4	2		3.07		195					129	17.07	58.7			114	52	110	54	100	58			2
43207	2	1	3																							2
43208	2	3	4			2.15							102.3	15.48	46.4											2
43209	2	4	3																							2
43210	1	71	5		3	3.57		84	1			18	167.3	24.9	97.5	2		132	56	124	56	114	64			2	9.5					49		2			2			2			2			2			240
43211	2	80	3		2	0.69						22	152.1	26.32		1	1	150	80	140	68	138	68			2	6.2	114	6.328	26.51	159.06	27		2			2			2			2			2			720
43212	1	17	4	11		1.27		144				23	167.6	28.16	90.2	2		108	64	110	68	122	56			2	4.6	92	5.107	5.88	35.28	57	4.607	2			2			1	7	180	1	5	120	2			600
43213	1	7	3	1		2.9		132					126.2	14.94	53.6											2						50
43214	2	54	3		5	4.75		24	1		1	43	166.5	37.15	119.6	1	1	122	70	120	74	118	70			2	6.6	116	6.439	11.62	69.72	31	8.937	2			1	4	20	2			2			2			360
43215	2	31	4		2	1.32	2	132	1		2	12	167.1	35.1	107.1	2		112	70	110	72	110	72			2	5.9	88	4.885	6.28	37.68	64	4.607	2			2			1	7	20	1	3	45	1	2	60	120
43216	1	48	2		3	1.16		88	1		1	39	174.9	24.94	96.5	2		124	80	126	82	124	78			2	5.2					42		2			2			2			2			2			180
43217	2	3	3			3.78							107.4	19.77	63.7											2
43218	1	3	3			4.83							99.3	16.33												2
43219	2	14	3	7		2.54		150				8	164.1	15.67	63.2			98	68							2	5.1	98	5.44	9.3	55.8	75	4.607	2			2			2			2			1	5	60	540
43220	1	2	1			0.77							85.5	15.87	46.3											2
43221	1	34	3		2	0.51		122	1		1	36	176.5	24.85	91.4	2		120	78	124	80	114	80			2	5.4					26		2			2			1	2	120	2			1	2	120	240
43222	2	15	4	9		1.94						14	169	22.41	80.5											2	4.9	91	5.051	12.5	75	66
43223	1	15	1	9		5		134				14	184.5	21.8	79.7			110	74	114	68	108	76			2	5.1	113	6.273	4.15	24.9	51	4.385	2			2			1	7	20	1	6	180	2			420
43224	2	42	3		5	3.57	2	288	2	1		20	176.6	33.41	114.9	2		102	70	98	70	96	76			2	5.6					59		2			2			2			2			2			480
43225	1	11	3	5		5		110					154.3	17.89	67.1			98	64							2						49
43226	1	10	3	4		0.71		58					128.2	17.28	61.4			94	60	90	64	88	62			2						55
43227	1	39	4		4	5		207	1		2	32	187.8	39.16	127	1	1	126	90	122	98	132	90			1	5.6	99	5.495	15.57	93.42	41		2			2			2			1	3	60	2			180
43228	1	19	2	10		1.13		75				31	169.4	28.09	91.3	2		108	58	108	52	102	56			2	5.6					48		2			2			2			2			2			120
43229	1	53	5		5	1.45		144	1		2	65	167.6	28.27	99.6	1	1	118	70	120	72	122	68			2	5.7					31		1	3	180	2			2			2			2			240
43230	2	29	3		3	1.7	2	161	2	1	1	12	152.6	19.41	71	2		104	70	106	68	98	68			2	4.7	83	4.607	5.57	33.42	62	4.94	1	5	300	1	5	360	2			2			2			120
43231	2	8	3	3		5		101					133.3	16.66	63			98	62	100	62	102	64			2
43232	1	46	3		5	5		195	1		1	37	177.8	25.65	96	2		120	70	110	66	114	70			2	5.4	105	5.829	8.98	53.88	43	7.05	2			1	7	180	2			1	7	120	1	7	60	480
43233	1	40	1		4	4.29		102	1		8	37	165.7	28.34	98.8	2		96	72	98	70	96	72			2	6.4	111	6.162	14.68	88.08	34	8.382	1	1	360	1	1	360	2			2			2			480
43234	1	44	4		3	0.49		269	1		5		170.1	30.24	100.5	1	2	188	114	188	118	184	110			2								2			2			1	6	25	2			2			720
43235	1	66	1		4	3.57		386	1		1	36	171.8	32.46	107	1	1	104	60	102	60	100	62			2	6.7					28		2			2			2			2			2			360
43236	1	8	3	1		0.48		96					126.2	17.71	65.2			96	52							2						39
43237	1	68	3		3	2.45		74	1		2	29	184.4	23.35	90.2	2		140	70	140	62	140	70			2	5.6					43		2			2			2			2			1	7	120	120
43238	1	48	3		2	0.99		74	1		12	36	172.5	25.54	101.8	2		126	64	122	70	120	64			2	5.9	93	5.162	5.59	33.54	38	7.771	2			2			1	7	480	2			2			60
43239	2	8	4	1		0.58		34					123.9	15.37	51.3			92	38							2						62
43240	2	72	2		2	3.29		95	2	1		17	155.6	32.79	108	1	1									2	6.1	115	6.384	15.12	90.72	58	7.549	1	1	180	1	1	180	1	1	30	2			1	7	10	360
43241	2	47	1		4			14	2	1	1	9	156	21.16	75	2		126	76	116	74	116	70			2	4.4					59		2			1	3	15	2			2			2			480
43242	1	53	3		2	1.57		153	2	1		14	175.2	21.7	85.8	1	2	132	56	130	54	134	52			2	5.7	111	6.162	6.14	36.84	69	3.608	2			1	4	240	2			2			2			360
43243	1	57	3		5	4.75		50	2	1	1	19	173	33.18	117.4	2		122	58	124	52	118	60			2	5.6					39		1	3	30	1	5	120	2			2			2			360
43244	2	77	4		1			283	2	1			157.5	30.56	99.1	1	1	134	58	128	64	128	62			2								2			2			1	2	25	2			2			60
43245	1	62	3		2	1.07		211	1			29	172.1	39.03	126.1	1	1	158	74	152	72	146	70			2	6.1					26		2			2			2			2			2			480
43246	2	21	4		4		1	91	1		2	8	162.6	25.76	96.9	2		106	58							2	4.8	76	4.219	7.32	43.92	100		2			2			2			2			2			300
43247	1	52	1		3	0.98		29	1		1	20	165.1	21.06	77.4	2		126	82	122	82	120	80			2	5.1					75		2			1	5	120	2			2			2			120
43248	2	24	4		4		2	304				25	170.3	28.55	85.7	2		114	66	102	68	102	68			2	5.4	96	5.329	13.99	83.94	67		1	4	120	1	4	120	2			2			2			120
43249	2	12	5	6								11	156.7	19.51												2	5.2					55		2			2			2			1	4	30	2			480
43250	1	20	4		3			260	1		1	64	186.9	20.87	78.2	2		144	86	146	70	146	78			2	5.5	91	5.051	5.99	35.94	80		1	1	120	1	4	480	1	7	10	1	4	120	2			180
43251	2	67	3		3	1.46		73	2	2		12	162.4	28.4	100.8	1	1	184	76	172	80	172	80			2	5.7					54		2			2			2			2			1	3	15	360
43252	2	31	1		5	3.87	1	17	2	2		8	166.5	34.63	120.6	2		108	62	106	66	110	66			2	4.1					64		2			1	5	180	1	3	60	1	1	20	2			180
43253	1	14	2	7		1.27		127				12	169.5	24.26	79.3			108	38	102	38	102	42			2	5.6					37		2			1	2	10	2			1	5	60	1	4	20	240
43254	1	71	3		4	2.5		75	1		2	23	175.3	23.79	99.9	2		146	90	138	82	144	88			2	5.3	97	5.384	5.09	30.54	47	6.384	2			2			1	7	30	2			2			240
43255	1	3	4			0.23							92.7	17.57	52											2
43256	2	36	2		2	0.87	2	133	2	1	3	26	149.9	27.33	87.8	2		98	62	98	58	96	54			2	5.2	101	5.607	15.26	91.56	72	8.382	2			1	5	480	2			2			2			60
43257	1	5	2			2.12							114.6	24.21	74.2											2
43258	2	12	1	5		0.7		120				12	151	30.09	91.9			102	54	106	62	102	66			2	5.5	100	5.551	52.77	316.62	41	5.662	2			1	3	20	1	5	25	1	3	30	1	2	10	480
43259	2	53	1		1	0.58		15	2	2		69	149.9	31.6	101	1	1	126	72	114	76	112	74			1	11.6					48		2			2			2			2			2			120
43260	2	6	3	0		5		56					117.5	18.04	60.5											2						58
43261	1	62	4		4	3.69		109	2	2		46	172.8	30.14	122.6	1	1	86	54	90	52	82	46			1	6.5					56		2			2			2			2			2			240
43262	2	9	4	2		0.71		141					135.9	14.29	52.1			98	52							2
43263	2	27	2		5	2.88	2	33	1		1	14	159.8	19.66	74.3	2		96	66	92	64	92	62			2	4.8	87	4.829	10.17	61.02	41	3.275	2			2			1	4	30	2			2			480
43264	2	46	2		5	5		118	1		2	36	163.7	26.2	88.7	2		116	70	132	72	122	68			2	4.9	95	5.273	6.42	38.52	58	9.159	2			1	7	300	2			2			1	4	60	300
43265	1	19	4	15		0.97		179				28	172.5	26.48	81.5	2		142	44	144	52	148	52			2	5.4					44		2			1	2	240	1	5	120	1	3	120	1	1	120	600
43266	2	10	4	4		0.85		144					147.7	19.02				100	40							2
43267	1	2	2			0.68							92.5	16.13	50.1											2
43268	2	70	1		2	0		134	1			17	169.4	25.19	89.7	2		104	64	104	58	94	56			2	6			4.99	29.94	67		2			2			2			2			2			120
43269	2	65	3		3	1.16		44	1			24	166	36.76	124	1		158	54	146	60	154	62			2	6.1	97	5.384	10.3	61.8	42	4.496	1	2	30	2			2			2			2			180
43270	1	37	1		3	3.92										2										2								2			2			2			2			2			480
43271	2	53	3		4	0.69		228	1		3	27	162.9	46.09	131.5	1	2	110	78	104	76	114	74			2	5.4	103	5.718	25.31	151.86	44	6.772	2			1	7	180	2			2			2			720
43272	2	0	1			0.43
43273	2	28	4		4	2.42	2	175	1		2	25	170.6	38.04	126.2	2		114	64	112	74	116	62			2	5.7	100	5.551	17.78	106.68	51	7.827	2			2			1	1	10	2			2			960
43274	1	0	3			4.14
43275	1	68	4		4	1.61		256	1			20	167	28.18	99.5	2				172	80	162	80	164	82	2	6.1	110	6.106	10.03	60.18	50	6.994	2			2			2			2			2			120
43276	2	5	2			0.29							112.7	15.9	51.1											2
43277	1	28	3		4	4.83		65	1		2	19	188.7	22.64	82.7	2		100	62	102	66	86	66			2	5.6					64		1	5	60	1	5	240	2			1	3	45	1	2	30	360
43278	2	19	4	13		1.7		304					162.5	16.44	63.8	2		106	80							2								2			2			2			2			2			720
43279	2	16	4	10		0.47		83				14	160.5	18.21	65	2		114	84	116	80	108	84			2	5.5	96	5.329	8.12	48.72	87	5.773	2			1	3	60	2			2			2			240
43280	2	45	3		5	5		132	1			12	171.2	20.06	73.3	2		108	80	106	78	104	76			2	5.4	92	5.107	3.42	20.52	48	4.718	2			2			2			2			2			240
43281	1	46	3		4	1.65		19	2	2		14	179	30.37		1		118	68	112	70	112	74			1	5.7	127	7.05	11.3	67.8	41		2			2			2			2			2			120
43282	2	31	3		4	4.01	2	139	1		3	11	176	24.57	86.4	2		106	72	106	74	110	64			2	5.1					42		2			1	3	15	2			2			2			240
43283	1	53	1		1			132	2	1		23	168.1	25.3	92	2		110	72	110	68	108	70			2	5.6	96	5.329	6.54	39.24	40	4.718	2			1	3	180	2			2			2			120
43284	1	55	1		1	0.15		182	1			44	162.4	26.96	100.6	2		122	70	124	70	120	70			2	5.4					34		1	1	120	2			2			2			2			120
43285	1	24	3		3	3.29		281	1		2	15	179.5	36.1	109.5	2		110	62	106	62	108	56			2	5.3	102	5.662	13.2	79.2	34	4.885	1	5	480	2			2			2			1	5	120	180
43286	1	5	3			0.79							122.3	15.58	55.1											2
43287	1	50	4		3	3.03		148					187.8	37.29		1	1									1								2			1	4	240	1	5	60	2			2			240
43288	2	61	3		3	1.07		17				28				2		108	58	108	58	106	56			1	7.6	102	5.662	9.14	54.84	31		2			2			2			2			2			600
43289	1	6	2	0		0.87		78					115.1	15.7	54.1											2						60
43290	2	51	2		1	0.73		199				14	157.9	37.54	115	1	1	156	102	156	100	160	102			2	5.6					30		2			2			2			2			2			180
43291	1	5	4			3.22							113.2	14.91	47.8											2
43292	1	7	3	1		4.72		106					137.2	18.06	63.2											2						57
43293	2	52	1		1	2.42		107	1		3	28	154	28.12	91.3	2		120	70	112	74	114	72			2	5.9	108	5.995	14.36	86.16	46	5.829	2			2			2			2			2			180
43294	2	63	1		4			76	1		1	41	154.2	36.67	108.5	1	1			188	82	188	80	176	80	2	8.3					25		2			2			2			2			1	2	25	60
43295	2	29	2		5	5	2	99	1		2	7	146.3	21.49	73.4	2		120	66	124	60	114	68			2	5.1					65		2			1	5	45	2			2			1	6	120	180
43296	2	65	3		3	2.59		201	2	1		26	163.5	21.4	86.2	2						104	72			2	5.7	93	5.162	1	6	41	6.661	2			2			2			2			2			60
43297	1	67	1		1	1.75		56	1			33	169.4	31.5	113.9	1	1	160	90	162	88	162	88			2	5.4	112	6.217	19.48	116.88	52	10.991	2			2			2			2			2			480
43298	1	27	2		2			62	1		6	24	166	29.47	88.6	2		116	76	124	54	118	60			2	5.4					51		1	5	180	1	5	120	1	5	60	1	3	90	1	3	30	120
43299	1	33	3		5	2.45										2										2								2			2			2			1	1	120	2			1020
43300	2	45	4		2	3.49		90	2	2		19	159.4	30.23	106.3	1	1	124	74	112	80	122	78			2	6.9	140	7.771	14.45	86.7	78	13.211	2			2			2			2			1	2	30	480
43301	2	66	1		1	1.45		89	2	2		18	158.9	32	103.1	1	1	134	54	126	44	132	48			1	6.3	127	7.05	11.32	67.92	52		2			2			2			2			2			180
43302	2	68	3		3	2.83		66	1			17	162.3	39.98	113.6	1	1	128	78							1	6.6	221	12.268	34.9	209.4	60		2			2			2			2			2			360
43303	2	55	3		4			29				25	169.6	24.23		2										2	5.3					59		2			1	5	180	2			2			2			480
43304	1	19	4	15		1.27		88				20	171.5	29.07	88	2		124	50	126	64	118	56			2	5.4	91	5.051	15.14	90.84	33	6.939	2			2			1	4	120	1	3	120	1	2	120	180
43305	2	77	3		2			86	2	2		23	159.4	31.37	105.6	1	1	124	62	120	56	120	58			1	6	102	5.662	7.06	42.36	45		2			2			2			2			2			300
43306	2	26	3		5	5	2	42	1		2	17	157.1	28.28	86.9	2		110	66	108	60	110	68			2	5.2					55		2			2			2			1	3	20	1	3	30	600
43307	2	3	1			1.45							105.1	17.93	59.5											2
43308	1	18	3	13		0.77		246				30	173.8	20.1	72	2		118	76	112	78	110	76			2	5.2					43		2			1	4	480	1	7	30	1	3	120	2			720
43309	2	15	3	9		2.84		87				11	158.9	31.33	95.4			116	66	116	68	116	68			2	5.4	93	5.162	7.12	42.72	51	6.217	2			2			1	7	30	2			1	3	180	480
43310	1	78	3		2	1.42		172	1			20	167.3	34.44	116.5	1	1	178	70	156	76	156	64			2	5.7					41		1	1	60	1	1	60	2			2			1	5	15	360
43311	1	47	1		4	1.07		227	2	1		24	181.7	24.56	97.5	2		98	64	104	66	96	62			2	5.9	103	5.718	5.24	31.44	36	7.272	2			2			2			2			2			60
43312	2	77	1		3											1	1									1								2			2			2			2			2
43313	2	68	3		5	4.62		18	2	2		17	155.7	24.96	86	2		160	76	162	76	172	78			2	5.8					57		2			1	7	60	1	7	60	2			1	7	60	540
43314	2	80	4		1	1.21		44	2	2		8	160.3	21.21		1	2	172	40	166	38	172	54			1	6.3					75		2			2			2			2			2			480
43315	2	49	1		3	4.72		20	1		2	21	158.2	26.49	82.2	2		118	74	116	70	116	78			2	5.4					107		2			2			2			2			2			120
43316	1	39	4		4			145	1		3	12	176.9	21.95	76.8	2		98	66	96	70	104	64			2	5.7	90	4.996	4.61	27.66	54	4.607	2			2			2			2			2			360
43317	2	60	3		3			87	1		1	15	175.6	22.96	83.5	1	2	116	70	112	68	104	70			2	5.8	92	5.107	4.44	26.64	90	6.106	2			1	4	60	2			2			1	4	60	180
43318	2	63	3		4	5		48	2	1	1	14	162.8	25.47	96.6	1	1	138	96	134	96	132	94			2	5.7	102	5.662	6.67	40.02	39		1	4	120	1	5	180	2			2			2			240
43319	1	3	4			0.58							106.5	16.84	51.3											2
43320	1	69	2		1	0.85		143	1			24	168.1	33.19		1	1	134	74	134	74	126	72			2	5.6	105	5.829	16.4	98.4	40		2			2			1	7	15	2			2			180
43321	1	17	3	10		0.91		141				35	168.9	22.29	80.7	2		122	64	114	68	118	68			2	5.2	103	5.718	11.89	71.34	46		2			1	7	30	2			1	6	60	1	5	10	540
43322	2	17	1	11		1.45		23				30	149.5	29.84	84.3	2		102	56	96	54	96	60			2	4.9	95	5.273	12.03	72.18	42	7.66	2			2			2			2			1	5	30	360
43323	1	52	5		4	2.42		260	1		4		175.4	42.91	134	2		118	70	126	84	126	82			1								2			1	2	240	1	7	120	2			1	4	30	480
43324	1	20	4		2	1.21		152	2	2		25	175.5	24.97	81.8	2		122	58	114	62	118	56			2	4.3					53		2			2			2			2			2			120
43325	1	12	3	5		0.27		127				13	157	14.81	64.5			102	72	106	60	108	66			2	5.1	107	5.94	9.39	56.34	53	4.219	2			1	3	30	1	7	30	2			2			240
43326	1	0	3			0.65
43327	2	0	3			3.87
43328	1	5	4			0.87							115	15.43	53.9											2
43329	1	37	3		5	5		185	1		1	31	180.7	50.23	152.3	2		140	76	146	78	142	80			2	5.2	100	5.551	30.21	181.26	35	8.049	2			2			1	3	10	1	4	35	2			900
43330	2	72	3		1	1.14		153	2	2		29	161.5	39.45	125.9	1	1	176	44	182	40	186	58			1	7.6	203	11.269	34.96	209.76	52		2			2			2			2			2			300
43331	2	8	2	3		1.74		110					135.4	17.95	68			98	42							2
43332	1	10	4	5		0.3		54					141.6	23.64	77.3			112	64	116	64	116	58			2						60
43333	1	38	4		2	0.95		151	1		2	40	170.9	23.04	83	1	2	138	76	128	80	140	84			2	5.5	106	5.884	3.43	20.58	45	8.993	1	6	360	1	4	240	1	7	240	1	4	120	1	7	120	480
43334	2	50	3		4	1.5			2	2						2		130	82	122	88	122	84			2								2			2			2			2			2			720
43335	2	54	3		4	5		23					163.5	31.39	91.3	2		106	70	116	64	104	68			2								2			2			2			2			1	4	30	600
43336	2	23	4		4	2.83	2	153	1		2	19	153.3	25.06	85	2		106	78	100	72	102	70			2	5.3					52		2			2			2			2			2			1080
43337	2	0	1			1.28
43338	2	26	3		5	5	2	75	2	2		17	165.4	18.86	67.8	2		106	62	104	66	102	68			2	5	97	5.384	5.49	32.94	71	4.496	2			2			1	3	10	1	5	35	2			720
43339	2	34	1		3	4.97	2	100	1		8	16	172.6	23.26	81.5	2		100	84	100	78	98	76			2	4.7					60		2			2			2			2			2			10
43340	2	34	2		3	1.99	2	85	1		1	14	165.7	20.61	80.9	2		110	58	108	62	112	66			2	4.5	89	4.94	9.6	57.6	54	4.552	2			2			2			2			2			420
43341	1	34	3		4	5		321				12	175.7	29.9		2										2	5.1	100	5.551	23.72	142.32	34		2			1	4	120	2			1	1	60	2			240
43342	1	56	3		4	3.57		189	2	1	1	13	178.4	26.36	93.5	1	1	126	82	118	76	126	84			2	5.1					44		2			1	2	60	2			2			1	3	180	240
43343	1	66	2		1	1.46		92	1		1	20	168.9	23.17	91.1	2		106	60	112	62	112	60			2	5.9					31		2			2			2			1	1	15	1	1	120	480
43344	2	59	2		1			45	2	1		31	145.7	31.8	100	1	1	140	70	132	72	132	68			1	7.2					36		2			2			2			2			2			60
43345	1	42	3		4	0.81		59	1		2	16	174.6	31.79	98.3	2		116	74	116	70	120	64			2	5.2					37		2			1	6	120	2			2			1	2	35	120
43346	1	9	4	3		0.46		164					142	21.82	71.3			92	54	90	48	86	56			2						56
43347	2	37	4		5	4.48	2	359	1		3	12	174.1	35.63		2		106	66	106	72	108	74			2	5.7	97	5.384	7.44	44.64	65		2			2			2			2			2			480
43348	2	16	4	9		0.82		226				14	155.7	24.38	83.4	2		114	68	114	82	114	76			2	5.2					61		2			2			2			2			2			300
43349	2	26	2		4	4.66	2	100	1		4	54	162.2	45.65	121.4	2		104	74	110	76	106	72			2	5.5					29		2			2			2			1	3	60	1	3	15	600
43350	2	11	1	5		0.62		30					149.6	30.7	98.2			108	74							2						42
43351	1	63	1		1	1.81		53	1		1	14	161	25.77	95.4	2		114	70	112	72	118	70			1	6.4					33		2			1	7	30	2			2			1	5	20	60
43352	2	80	3		5	4.37		45	1		1	10	152.9	28.83	95.6	1		142	74	146	74	142	76			2	5.4					61		2			2			2			2			2			360
43353	2	71	3		3	2.92		112	1		2	36	160.8	17.52	80.4	1	1	142	88	144	78	138	72			2	5.4	96	5.329	6.34	38.04	104	4.718	2			2			2			2			1	7	60	300
43354	2	18	2	11				163				11	166	23.08	79.6	2		102	60	96	66	94	56			2	5					41		2			2			2			2			2			720
43355	1	3	5			5							98.2	15.24	47											2
43356	2	34	4		3	4.25	2	88	1		2	24	158.1	25.28	82.2	2		122	70	118	74	114	82			2	4.9	97	5.384	10.18	61.08	79	6.051	2			1	3	15	2			2			2			180
43357	1	9	3	3		2.82		151					151.7	21.51	78			110	52	106	52	110	48			2						36
43358	1	71	4		2			54	1			12	183.5	29.37	106	2		132	88	128	86	124	84			2	4.7	74	4.108	5.56	33.36	55	5.884	1	3	420	1	3	420	2			2			2			180
43359	2	19	3	15		3.63		286				4	168.8	21.83	71.8	2		106	70							2	5					49		2			1	1	20	2			2			2			360
43360	1	12	1	5		0.39		6				14	159.1	27.57	98.9			124	46	118	50	118	48			2	5					45		2			1	5	60	1	3	60	1	3	45	1	5	60	420
43361	2	15	3	8		4.72		182				10	179.4	22	80			118	74	120	70	120	70			2	4.6	89	4.94	6.38	38.28	52	4.274	2			1	5	120	2			1	5	120	2			300
43362	1	24	1		1	1.74		191	1		4	22	162.7	39.36	109.1	2		132	62	118	54	126	60			2	5.4					53		2			2			1	6	60	2			2			120
43363	2	23	3		2	2.18	2	101	2	2		6	165.1	25.86	85.7	2		108	64	104	66	106	62			2	5					72		1	7	60	1	7	600	2			2			2			120
43364	1	25	3		4	0.19		218	1		1	8	177	20.78	82.7	2		114	64	110	62	116	64			2	5	92	5.107	18.03	108.18	54	4.496	2			1	7	60	1	7	120	1	2	120	2			300
43365	1	56	1		2	0.58		160	1			20	166.2	22.7	92.1	1	1	158	82	156	80	150	78			1	5.3	183	10.158	50.96	305.76	31		2			2			1	3	60	2			2			360
43366	2	61	1		1	1.26		59	2	2		24	159.1	32.79	103.6	2				150	60	130	54	144	52	2	5.2					38		2			1	2	60	2			2			2			120
43367	2	41	3		5	4.83	3	38	1		2	18	161	20.72	76.3	1		132	78	128	72	138	80			2	5.4	113	6.273	13.24	79.44	56	3.275	2			2			2			2			1	3	20	600
43368	1	19	2	11				96				23	169.8	22.2	80.3	2		118	68	120	64	114	70			2	5.3					73		1	6		1	6		1	6		2			1	1
43369	2	6	3	0		2.9		40					120.7	16.47	57.4											2
43370	2	38	2		2	0.92	2	174	1		1	16	155.7	35.19	103.1	1	1	120	92	126	92	132	90			2	5.7	112	6.217	32.28	193.68	27	7.105	2			2			2			2			2			180
43371	1	1	4			0.09																				2
43372	2	28	3		4		2	114					168.7	17.81	74.8	2		106	84	100	78	100	76			2								2			2			2			1	4	15	2			240
43373	1	3	1										96.7	14.44	47											2
43374	1	0	5			0.96
43375	2	47	3		4	5		77	1		3	9	164.4	30.23	96.5	2		118	80	126	78	122	80			2	5.2	92	5.107	11.4	68.4	72	6.051	2			1	2	20	2			1	3	30	1	3	30	480
43376	1	33	1		3	1.45		285	1		1	24	184.9	29.6	104.1	2		112	76	112	68	108	80			2	5.3	102	5.662	10.24	61.44	32	4.052	1	5	480	2			1	5	480	1	6	120	1	5	480	120
43377	1	14	1	6		0.7		189				29	170.1	28.41	94.3			108	66	108	60	108	58			2	5.4					37
43378	2	24	1		1	0.62	3	170	2	2		9	156.2	32.5	92.4	2										2	5.1					41		2			1	7	420	2			2			2			30
43379	1	52	3		3	5		228	2	2		14	168	29.34	100.9	2		130	78	136	78	134	78			2	4.7					33		1	1	30	1	4	120	2			1	2	30	1	3	30	360
43380	2	9	4	4		3.94		117					135.9	25.29	81.8			96	58							2						56
43381	1	28	3		4	4.38		137	1		6	44	188.3	31.05	102.9	2		114	66	114	64	116	70			2	5.2	111	6.162	10.44	62.64	38	6.162	2			1	5	240	2			1	1	30	1	4	60	240
43382	2	46	3		5			214	1		2	11	176.6	31.55	109.8	2		116	64	114	64	118	60			2	5					63		2			2			2			2			1	3	120	180
43383	2	60	3		5	5		168	2	1	1	16	167.9	27.6	95.7	1		94	68	96	68	94	64			2	6.4	106	5.884	17.34	104.04	66	7.549	2			2			2			2			1	1	30	720
43384	1	70	4		1	1.01		419				17	178.5	27.81		1	2									2	9.1					82		2			2			1	2	10	2			2			60
43385	1	29	1		1	0.73		118	1		4		162.4	20.29	69.5	2		120	56	116	58	118	52			2								1	6	240	1	6	120	2			2			2			120
43386	1	80	4		5	1.66		195	1		1	12	175.7	20.51	82.9	1	1	166	68	158	70	152	62			2	5.7	101	5.607	4.61	27.66	99	5.107	2			2			2			2			1	3	20	240
43387	1	45	3		2	4.26		137	1		1	23	175.5	43.9	135.3	2		112	60	102	62	96	62			2	5.9	116	6.439	41.41	248.46	36	7.327	1	5	30	2			2			2			2			360
43388	2	7	4	1		3.11		66					128.4	18.8	62											2						59
43389	2	1	3			0.94																				2
43390	1	10	1	4		0.96		126					132.3	17.6	65.3			98	62	100	60	96	58			2						35
43391	1	71	3		1	3.41		231	1			14	166.6	31.6	110.4	2		150	90	154	82	148	82			2	6.1					57		1	99		2			2			2			2			180
43392	2	5	4			0.23							107.8	16.61	48.4											2
43393	1	21	5		2	4.72		170	1		2	19	176.2	22.8	77.9	2		136	52	138	50	144	56			2	5.4	108	5.995	3.69	22.14	61	5.551	2			2			2			2			2			360
43394	2	4	2			1.47							101.5	15.92	52.4											2
43395	1	11	1	5		1.86		130					146.4	18.06	64.7			106	50	100	46	96	36			2						49
43396	1	43	3		2	1.09										1	1									2								2			2			1	5	20	2			2			120
43397	2	11	2	5		1.36		138					160.1	21.03	72.6			88	44	86	50	90	52			2						56
43398	2	8	4	2		4.8		157					142.6	17.26	60.3			92	40							2						69
43399	2	58	4		3			140	2	1	1	12	162.5	32.57	105	2		106	56	110	58	104	62			2	6	86	4.774	11.54	69.24	52	5.884	2			1	5	60	2			2			2			540
43400	2	80	1		1	0.33										1	1									1								2			2			2			2			1	3	10	180
43401	1	48	3		5	5		201	1		2		186.3	25.1	93.5	2		114	68	106	66	106	66			2								2			2			2			1	2	60	1	1	60	840
43402	2	23	4		2	0.33	2	229				14	171.5	29.68	101.2	2		98	64	94	66	104	62			2	5.3					73		2			1	7	120	1	7	10	2			2			240
43403	2	8	2	2		1.25		148					134	17.6	66			92	72	84	42	80	52			2
43404	2	40	3		4	1.76	2	74	1		2	15	163.1	20.68	77.3	2		96	62	102	60	100	64			2	5.2	89	4.94	2.45	14.7	47	5.718	2			2			1	5	15	2			2			600
43405	1	17	4	11				30				10	165.3	22.25	76.2	2		104	60	112	60	104	66			2	5.7	96	5.329	15.72	94.32	58	4.219	2			2			1	7	45	2			2			600
43406	2	38	1		2	0.39	2	93	1		2	71	153	41.05	121.2	2		110	82	112	76	110	76			2	6.3					45		2			2			2			2			2			180
43407	2	55	1		2	2.15		48	1		2	33	151.8	24.87	81.3	1	1	120	82	120	82	118	82			2	6.1	109	6.051	17.26	103.56	49	10.325	2			1	1	10	2			2			2			60
43408	1	22	4		1	1.16		118	1		5	30	177.5	20.69	74.2	2		118	76	110	66	108	60			2	5.1	106	5.884	6	36	50	5.051	2			2			1	7	60	2			2			20
43409	2	14	3	8		5		48				14	166	23.88	77.6			108	64	114	68	114	68			2	5					44		2			1	5	60	1	5	30	1	5	60	1	2	40	480
43410	1	12	1	5		0.58		58				17	154.4	20.13	75					114	68	112	70	112	64	2	5	94	5.218	17.88	107.28	53	6.106	2			2			2			2			1	7	60	480
43411	1	47	4		2	4.66		170	1		3	20	173.8	23.57	94.4	2		130	78	126	82	118	76			2	5.5	114	6.328	58.06	348.36	37		2			2			1	5	180	2			2			240
43412	2	27	4		4	0.64	2	252				11	163.3	22.05	74.8	2		98	68	104	60	84	64			2	5.5	93	5.162	8.24	49.44	59	4.163	2			2			1	2	120	2			1	3	30	420
43413	2	61	3		4	0.58		78	1			34	160.2	33.55	117.4	2		154	76	138	68	144	64			2	5.8	113	6.273	21.06	126.36	45	9.659	2			1	3	120	2			2			2			360
43414	1	67	4		4	0.81		79	1		3	36	170.3	21.93	78.7	2		116	50	122	50	108	46			2	6.1	115	6.384	15.84	95.04	77	6.55	2			2			1	7	240	2			1	7	240	420
43415	1	52	3		3	5		151	1		3	32	178.1	34.21	110.7	1	1	132	84	140	86	136	86			1	9.5	285	15.82	19.33	115.98	49		2			2			2			2			2			180
43416	1	13	4	6		3.26		217				10	176.3	21.43	73			130	62	138	78	136	76			2	5.6					60		2			2			1	5	10	1	7	50	2			45
43417	2	16	1	9		1.28		425				18	163.7	27.13	96.2	2										2	5.5					38		1	4	180	2			1	7	20	1	6	120	1	2	300	180
43418	2	63	4		4	1.31		174	1		2	19	159.7	33.01	108.8	2		108	78							2	5.7					41		2			2			1	1	30	2			1	3	90	180
43419	2	18	4	15		2.1		103				16	160.8	23.78	78.5	2		116	74	112	80	116	72			2	5.3					121		2			2			2			2			2			780
43420	2	46	4		4	2.78		288	2	1		16	160.6	50.79	132	2		106	66							2	5.5					43		2			2			2			2			2			300
43421	1	0	2			1.09
43422	2	7	3	2		3.15																				2
43423	2	12	1	5		3.94		134					162.6	19.93	75.5			110	78	104	82	110	82			2								2			2			2			1	4	60	1	4	15	420
43424	2	37	3		4	3.41	2	29	2	2		15	157.3	23.48	78	2		124	88	120	78	116	76			2	5.5	101	5.607	9.33	55.98	71	7.882	2			2			1	7	120	2			2			1080
43425	2	32	3		4	2.02	2	131	2	2		18	163.1	32.7	111.5	2		102	66	104	62	98	64			2	5.6	103	5.718	9.29	55.74	62	4.774	2			2			2			2			2			300
43426	2	73	2		1											2										2								2			2			2			2			2			60
43427	2	4	2			0.62							108.4	15.4	54.2											2
43428	1	15	4	7		1.65		227				44	182.7	19.5	74.2			114	64	110	70	110	70			2	5.9					65		2			2			1	7	35	1	5	120	2			600
43429	2	59	4		2	1.14										1	1									1								2			2			2			2			2			300
43430	1	74	3		2	1.44						18	169.6	32.47		2										2	5.8	123	6.828	22.55	135.3	47		2			2			2			2			2			480
43431	1	16	3	10		4.95		165				24	177.9	34.57	111.3	2		138	66	132	60	134	62			2	5.3					28		2			2			1	1	60	1	5	60	1	3	90	540
43432	1	64	3		4	2.27		36	1		2	30	185.5	27.61	116.5	2		122	78	124	80	120	76			2	5.5					37		2			1	5	60	1	5	60	2			1	5	60	120
43433	2	55	3		4	3.33		51	1		2	18	171.2	21.77	81.4	1	1	150	86	128	78	134	88			2	5.1					97		2			1	3	480	2			1	3	10	1	2	30	180
43434	1	8	2	2		0.21		131					133.1	14.68	53.3			100	72	92	66	96	64			2						37
43435	2	34	1		4	1.93	2	52	1		1	11	160.5	29.19	94.8	2		112	74	114	76	114	66			2	5.5	101	5.607	15.41	92.46	55	5.329	1	5	480	1	4	480	2			1	3	20	2			120
43436	2	11	3	4		2.62							140.3	16.36	61.7			114	68	116	74	116	58			2
43437	2	10	3	4		0.91		158					150.6	17.68	66.1			96	48	92	48	94	50			2						30
43438	2	77	3		1	0.88		100	1			49	164	30.26	111	1	1	144	72	148	68	146	70			3	5.1					41		2			2			2			2			2			300
43439	2	19	4	15		1.25		315					170.9	21.78	71.9	2		122	80	118	76	116	76			2								2			2			2			2			1	2	15	300
43440	1	42	2		3	1.45		224	2	2		95	172.6	27.66	97.5	2		130	90	124	78	124	82			2	5.5					33		1	5	180	1	5	120	1	5	15	2			2			120
43441	2	63	3		2	1.64		57	2	2		49	163.3	32.66	110.3	2		134	76	142	70	138	64			2	5.8	102	5.662	12.16	72.96	66	5.829	2			2			2			2			2			240
43442	2	6	1	0		1.7		73					119	23.73	77											2						38
43443	1	17	3	9		0.57		136				14	192.8	18.11	73.2	2		124	74	132	74	124	68			2	5.1	105	5.829	8.31	49.86	52	5.884	2			2			2			1	3	45	2			480
43444	2	54	4		5	0.73		216	2	2		19	159.5	38.91	110.7	1	1	114	74	114	78	116	78			2	5.4					53		2			2			2			2			1	3	20	180
43445	1	50	1		1	1.13		68	2	2		24	160.9	26.73	98.2	2		104	56	98	58	96	56			2	13.1	334	18.54	6.29	37.74	47		2			1	5	120	2			2			2			180
43446	1	14	3	7		4.01		178				12	173.2	18.73	66.8			128	40	124	54	126	56			2	5					48		2			1	5	480	1	3	20	1	6	90	2			240
43447	2	76	3		5	5			1		2	8	166.7	22.49	90	1	1	112	60	108	62	108	64			2	4.8	99	5.495	6.52	39.12	72		2			2			2			2			1	7	45	480
43448	2	0	1			2.59
43449	1	39	3		4	2.71		167	1		1	52	181.7	39.01	124.2	1	1	136	78	138	78	134	74			2	5.3					54		1	5	120	1	7	480	2			2			2			240
43450	1	8	3	1		5		104					136.3	15.93	57.1			98	60	84	50	88	50			2						54
43451	1	36	3		5	5		81	1		3	16	184.6	27.09	90.4	2		112	76	106	76	108	78			2	5.6	100	5.551	4.13	24.78	60	5.773	2			2			2			1	7	120	2			60
43452	2	80	4		2	2.36		46	1		2	14	162.5	29.12	96.3	1	1	134	64	132	72	138	72			2	6.7	97	5.384	6	36	97	6.772	2			2			2			2			2			720
43453	1	40	1		2	0.5		78	2	2		22	173.2	37.7	119.3	2		116	74	116	72	112	72			2	5.5	115	6.384	33.19	199.14	39	5.884	1	4	480	2			2			2			2			240
43454	2	0	2			2.04
43455	1	25	5		4	5		152	2	2		46	161.7	28.23	93.7	9		118	50	116	64	106	60			2	5.4	96	5.329	6.68	40.08	47	4.219	1	2	120	1	2	45	2			2			2			240
43456	1	43	3		3	2.12		43	1		5	26	159.4	21.88	81.2	2		118	66	106	64	106	74			2	5.2					41		1	5	120	1	5	120	2			1	1	120	1	1	120	120
43457	2	18	3	11		5		233				9	160.7	22.03	71.2	2		122	72	124	62	124	58			2	5.3					59		1	2	60	1	5	10	2			1	5	120	2			480
43458	2	62	1		1	4.01		120	2	2		16	156.1	27.58	99.8	1	1	120	70	108	64	110	66			2	6.3					53		2			2			2			2			2			120
43459	2	28	3		4	3.69	2	62	1		1	17	165.1	28.84	86.6	2		122	78	116	80	114	76			2	5.3					38		2			2			2			1	2	180	2			360
43460	2	6	3	0		0.63		37					125.4	22.77	75											2
43461	2	5	3			1.02							116	17.24	59.7											2
43462	2	12	4	6		0.53		96				14	162.2	17.22	66.9			106	64	98	68	108	74			2						82		2			2			1	5	60	2			2			240
43463	1	20	3		3	3.43		166	2	2		11	170.9	18.18	68	2		112	66	108	64	104	64			2	5.1	91	5.051	2.4	14.4	58	4.552	1	3	60	1	5	420	2			1	7	60	1	7	60	120
43464	1	76	3		4	5		77	1		1	11	178.7	27.02	102.5	2		114	70	120	68	120	74			2	5.6					50		1	3	120	1	2	60	2			1	1	60	1	1	60	360
43465	2	49	4		2	2.83		113	1		2	31	161.5	23.31	88.5	1	1									2	5.3					77		2			2			2			2			2			60
43466	2	47	3		5	5		97	2	1		19	157	29.94	90.7	2		116	68	110	70	116	72			2	5.5	100	5.551	11.61	69.66	53	6.328	2			2			2			1	5	45	1	3	10	480
43467	2	18	1	11		5		52				11	158.8	22.41	76	2		108	56	108	52	106	56			2	5					70		2			2			2			1	5	120	1	1	60	600
43468	1	47	3		2	5							173.5	27.31		1	1									2								2			2			2			2			2			360
43469	1	78	3		3	1.46		143	2	1		21	174.2	29.49	107	2		132	78	134	72	122	76			2	5.5	91	5.051	6.79	40.74	55	3.109	2			2			2			2			2			180
43470	2	19	4	11		1.04										2										2								2			2			2			2			2			360
43471	2	5	2			0.78																				2
43472	1	9	3	3		0.58		85					134.8	15.63	57			96	62	100	64	98	62			2						52
43473	2	25	1		4	1.75	2	168				18	155.5	34.78	105.6	2		112	74	110	78	110	70			2	5.4	107	5.94	23.25	139.5	51		2			2			1	4	120	2			2			600
[truncated: 57,843 more rows]
[truncated: 21 more columns]
